# Supplementary material for: Gene Expression in Brain and Liver Produced by Three Different Regimens of Alcohol Consumption in Mice: Comparison with Immune Activation
Source: PLoS One. 2013 Mar 29;8(3):e59870. doi: 10.1371/journal.pone.0059870 (PMC3612084; doi:10.1371/journal.pone.0059870)
Supplement: Table S2 — Liver differential expression and ethanol correlation data. (XLSX) [file pone.0059870.s003.xlsx]

## Sheet: Liver
Table S2. Liver differential expression and ethanol correlation data. Positive fold change (FC) indicates up regulation in treated group.
nuID	Probe ID	Gene Symbol	Chr.Fold.Change	Chr.P.Value	Chr.FDR	CI.Fold.Change	CI.P.Value	CI.FDR	DID.Fold.Change	DID.PValue	DID.FDR	LPS.Fold.Change	LPS.P.Value	LPS.FDR	Chr_corr_total_EtOH	Chr_corr_total_EtOH_P.value	CI_corr_total_EtOH	CI_corr_total_EtOH_P.value	DID_corr_total_EtOH	DID_corr_total_EtOH_P.value
xnx7ijE2CcOSlY55eA	ILMN_3033922	0610007C21RIK	1.01147	0.88328	0.981443	1.00831	0.820492	0.970688	-1.1045	0.158792	0.999869	1.02769	0.387412	0.80089	0.751671	0.0121744	0.237863	0.508128	0.0862214	0.812787
iklHld10_k_oHx7.X0	ILMN_2816547	0610007P08RIK	1.00555	0.782364	0.967532	-1.00818	0.711299	0.951004	1.0052	0.884067	0.999869	1.00474	0.836823	0.969142	-0.03971	0.913271	0.122731	0.735534	0.277496	0.437601
ZqRKnn0K14kTIep1.c	ILMN_2808939	0610007P14RIK	-1.13628	0.166293	0.653233	-1.22883	0.00149558	0.124134	-1.03675	0.489985	0.999869	1.02503	0.578582	0.893366	0.189967	0.599121	0.0290807	0.93644	-0.764227	0.0100575
6eu5PPSC6SyheqOhqU	ILMN_2634564	0610007P22RIK	-1.0156	0.619011	0.923045	-1.04677	0.115655	0.59707	-1.01458	0.694064	0.999869	1.023	0.491049	0.850995	0.527648	0.116999	-0.307564	0.387317	0.0614687	0.866044
c30eG3GHzE0D_U4NX8	ILMN_2734484	0610009B22RIK	1.02849	0.534007	0.890612	-1.10923	0.00283317	0.158409	-1.00209	0.979804	0.999869	-1.09261	0.0304246	0.357743	0.463856	0.176896	-0.219739	0.569974	-0.132638	0.714905
Hfl_tOO3nRJfAFfAEc	ILMN_2952292	0610009D07RIK	-1.02309	0.252575	0.740729	1.01765	0.346746	0.809384	1.00879	0.686581	0.999869	-1.00112	0.962285	0.995481	-0.0476938	0.903023	0.110949	0.760264	-0.472217	0.168185
odfnyvXghIeuVEvU6U	ILMN_1213681	0610009O20RIK	1.04957	0.110663	0.557917	-1.0655	0.0104378	0.278519	-1.00297	0.940211	0.999869	-1.00365	0.86949	0.975066	0.0428993	0.90633	0.316243	0.37335	-0.0920302	0.80038
xOG1rtd0XUBlXUVJJ0	ILMN_2674228	0610010K14RIK	1.00906	0.711305	0.946776	-1.02451	0.463465	0.866134	-1.00577	0.853255	0.999869	-1.00366	0.910188	0.985929	-0.365617	0.333232	-0.211088	0.558277	-0.19762	0.584198
Wn3eUTXyXM9PF7tOro	ILMN_2972403	0610012H03RIK	-1.06849	0.406606	0.83417	-1.05515	0.566494	0.905971	-1.07488	0.369119	0.999869	-1.09436	0.221906	0.687378	0.215228	0.550399	0.0272933	0.94034	-0.560775	0.0917265
NFX8IguRLivxISCU9E	ILMN_2682917	0610012H03RIK	-1.00922	0.716646	0.947881	-1.01578	0.641506	0.931552	NA	NA	NA	NA	NA	NA	0.519804	0.123558	0.223489	0.534813	NA	NA
igQfe5fQ3hf6p1RqV4	ILMN_2727437	0610031J06RIK	1.00989	0.686223	0.943837	1.02236	0.385108	0.830393	1.03132	0.371936	0.999869	1.04581	0.126816	0.579143	0.0319649	0.930148	-0.541297	0.106116	-0.164292	0.650155
cUtTAeAVHdSKgqS7dI	ILMN_2793281	0610031J06RIK	-1.04593	0.0989349	0.536027	1.00462	0.856028	0.9768	-1.02688	0.468442	0.999869	1.08337	0.047109	0.422433	0.017804	0.961066	-0.183434	0.611969	-0.0224153	0.950991
reSBdIJSXQXHqudUsI	ILMN_2628021	0610031J06RIK	1.01889	0.497409	0.873981	1.02872	0.289093	0.775271	-1.00101	0.979532	0.999869	1.07957	0.0286618	0.34692	0.124393	0.749833	0.343353	0.331374	-0.069103	0.849557
WA2R5J0CUZ6IG0YF9o	ILMN_2622630	0610037L13RIK	-1.02195	0.639834	0.931231	-1.03903	0.160701	0.668447	-1.08073	0.0183924	0.754219	1.01415	0.651476	0.91391	0.781508	0.00758693	0.193567	0.592084	-0.804974	0.00496496
HvuX0xeoBe.URHP3UM	ILMN_2611352	0610037L13RIK	-1.02168	0.401752	0.830338	-1.01323	0.618574	0.923377	1.0249	0.376554	0.999869	1.0085	0.74373	0.944756	0.0605118	0.868114	0.0197564	0.9568	-0.0732776	0.840563
ZlaE1Ud_NUqlPe.g7M	ILMN_2915716	0610040J01RIK	1.00823	0.786203	0.967532	-1.00244	0.9154	0.986935	1.04914	0.0665849	0.999869	-1.04263	0.156027	0.612436	0.326464	0.357229	-0.407914	0.241928	0.254146	0.478594
BF957X56L6n7nRxdfU	ILMN_2621882	0910001L09RIK	-1.02029	0.59413	0.913093	1.0305	0.243837	0.74484	-1.00559	0.936629	0.999869	1.01137	0.705782	0.930584	-0.255306	0.47652	-0.00942826	0.979378	0.0481537	0.894908
lone4UIAS_AOilOzog	ILMN_2651743	1100001G20RIK	-1.01729	0.767537	0.962304	-1.09548	0.173039	0.683364	-1.0134	0.95517	0.999869	-1.16177	0.0409963	0.399098	0.249073	0.487715	0.00750186	0.983591	-0.19642	0.586529
E6KgqeoluOSItdI718	ILMN_2958076	1110001J03RIK	-1.02537	0.586637	0.911007	-1.05662	0.0662243	0.522287	-1.06334	0.159384	0.999869	1.0285	0.488999	0.850262	0.0831851	0.819286	-0.0584727	0.872527	0.00652435	0.985729
WhXsxnQi8P477BKb7g	ILMN_2634338	1110002B05RIK	-1.08649	0.0145029	0.234587	1.03581	0.402517	0.838809	1.01838	0.879468	0.999869	1.06185	0.267179	0.726748	0.41594	0.231877	0.0659347	0.856393	-0.167269	0.644165
BJL13eLe54KJpdq730	ILMN_2938179	1110002N22RIK	1.04721	0.225663	0.714072	-1.08802	0.0104871	0.278519	-1.02015	0.648918	0.999869	-1.06937	0.193899	0.655308	0.205515	0.568947	0.262621	0.463526	-0.17681	0.625093
rXRBdSen86cgxoCYHo	ILMN_1225158	1110003E01RIK	1.08886	0.0165429	0.245915	-1.00417	0.885819	0.980774	1.00931	0.892732	0.999869	-1.09185	0.0525846	0.437442	-0.144888	0.689628	0.319965	0.367438	0.288681	0.418557
BHFxA2GKCDOqkbqJ0U	ILMN_2919489	1110008F13RIK	1.12267	0.0420492	0.382431	-1.01419	0.611855	0.920802	1.00704	0.941804	0.999869	-1.01214	0.803708	0.958154	0.709525	0.0215496	-0.45002	0.191887	-0.237267	0.509224
xAZdRquUa4o6lM_1y0	ILMN_2646001	1110008J03RIK	1.0235	0.269989	0.754441	NA	NA	NA	NA	NA	NA	-1.02298	0.344706	0.778444	0.072048	0.84321	NA	NA	NA	NA
xTdqx6XUjXLq3FJehQ	ILMN_1225594	1110008P14RIK	1.0733	0.0557957	0.431997	-1.04467	0.184073	0.69827	1.0039	0.931591	0.999869	-1.01492	0.685668	0.925662	0.181304	0.616178	-0.284019	0.426447	-0.15183	0.675422
0Jx4U9wd1dd4914UI0	ILMN_1221251	1110012D08RIK	-1.06528	0.0854127	0.506959	-1.05202	0.0232613	0.357722	-1.01136	0.715414	0.999869	-1.00825	0.738836	0.943844	-0.572808	0.106943	-0.33067	0.350697	-0.220046	0.541287
ZUrITVIkfjVHogIOHk	ILMN_3144761	1110012L19RIK	-1.024	0.288885	0.77087	-1.02079	0.501345	0.877054	-1.01699	0.571152	0.999869	1.0339	0.265205	0.724329	0.130918	0.718476	-0.000123125	0.999731	-0.0320424	0.929979
xuwHot5ZuMLhAniKVE	ILMN_2604806	1110012L19RIK	1.01255	0.708125	0.946776	-1.0211	0.444268	0.856536	1.00444	0.88153	0.999869	1.02559	0.385875	0.800236	0.586367	0.0748081	0.0839451	0.817659	-0.0377444	0.917552
Q6iFJ5XXp.6f.rtfgo	ILMN_2661005	1110018G07RIK	1.09412	0.00810246	0.17066	1.05622	0.12625	0.616859	-1.00173	0.970141	0.999869	-1.05551	0.136624	0.590484	-0.521072	0.122482	-0.437104	0.20653	0.0014329	0.996866
BfSJe6aktHpUf.j9Qo	ILMN_2647669	1110018J18RIK	1.03687	0.161963	0.64601	1.00984	0.777336	0.965368	-1.04463	0.158115	0.999869	-1.00982	0.727988	0.93959	-0.266755	0.456253	0.254639	0.477712	0.0619882	0.864921
NJe6aktHpUf.j9QohU	ILMN_2674655	1110018J18RIK	1.07328	0.0100006	0.191783	-1.0033	0.913454	0.986935	-1.02829	0.321817	0.999869	-1.00941	0.735103	0.941835	0.183206	0.612419	0.389176	0.266322	-0.0460539	0.899471
f5MhNgMhb86B_J9uJ0	ILMN_1237830	1110020G09RIK	1.00467	0.849774	0.977145	1.01346	0.544001	0.894599	NA	NA	NA	-1.01986	0.426461	0.822602	0.300605	0.398695	0.0221169	0.951643	NA	NA
ixTte0iCkdcpauiru8	ILMN_2960474	1110031I02RIK	1.01649	0.54472	0.893199	1.0218	0.302526	0.783015	1.00474	0.858275	0.999869	1.02701	0.28238	0.737664	-0.485772	0.154618	-0.484003	0.15635	0.460345	0.180633
QXnqfQoCoAotIgp7Xc	ILMN_2972929	1110034A24RIK	NA	NA	NA	-1.0422	0.0393548	0.433992	-1.00653	0.737939	0.999869	-1.0026	0.902247	0.985177	NA	NA	-0.225833	0.530423	-0.269164	0.452039
ER0h90nXuTVLsp3ilE	ILMN_3000080	1110038D17RIK	1.14812	0.00585662	0.147781	-1.00249	0.960594	0.992064	-1.09031	0.162256	0.999869	1.01796	0.606797	0.905283	0.35981	0.307143	-0.144695	0.690024	0.34497	0.328951
EAFV_VaCISeOZ1_.qg	ILMN_2629375	1110038F14RIK	-1.0122	0.57845	0.907421	-1.00987	0.652259	0.935725	1.00848	0.774491	0.999869	1.00703	0.760609	0.948514	0.504096	0.166433	-0.00246407	0.99461	-0.124468	0.731905
6nnjjCge6oL7oRLqdE	ILMN_2863437	1110038F14RIK	1.01374	0.651735	0.933381	-1.0011	0.968812	0.992807	1.00344	0.957608	0.999869	-1.02797	0.490861	0.850995	-0.40027	0.251722	0.199964	0.579653	-0.0921964	0.800026
Not14xOHn6oK3xEtyU	ILMN_1255697	1110049F12RIK	1.08122	0.00798014	0.169861	-1.00357	0.933364	0.98955	1.0308	0.393781	0.999869	-1.14	5.26397e-05	0.0218569	-0.157903	0.663071	-0.382511	0.275312	-0.201111	0.577435
0okjGGCN.zPpeaoi6E	ILMN_1221838	1110049F12RIK	NA	NA	NA	NA	NA	NA	NA	NA	NA	-1.02571	0.242403	0.704146	NA	NA	NA	NA	NA	NA
urR66g0OTCBC16QtIU	ILMN_2756686	1110057K04RIK	1.0463	0.348141	0.804505	1.03085	0.277413	0.765294	1.06279	0.247461	0.999869	1.00558	0.87426	0.975485	0.386219	0.270291	0.339516	0.337161	0.260552	0.467185
0hBGK11eu3kQo5deSI	ILMN_2967362	1110057K04RIK	1.02168	0.553581	0.896198	1.09843	0.00178223	0.130894	1.03527	0.505916	0.999869	1.06128	0.0579681	0.452217	-0.0841672	0.817183	0.812808	0.00425677	0.317113	0.371965
fUdT.7lL9jF53OcUnE	ILMN_2633457	1110057K04RIK	1.04369	0.262505	0.750398	1.01497	0.734162	0.956144	-1.02069	0.659856	0.999869	1.01794	0.502221	0.860782	-0.0617482	0.86544	0.687804	0.0279259	0.373072	0.288321
0aJcRjOiHqBoKhnk_E	ILMN_2679428	1110058L19RIK	-1.05945	0.356466	0.808996	-1.10375	0.0603329	0.505022	-1.02018	0.62876	0.999869	-1.02406	0.509735	0.865406	0.352446	0.317867	0.0903651	0.803933	-0.514274	0.128315
KVyJRIMulK4zjqf9RE	ILMN_2846731	1110059E24RIK	-1.01449	0.741465	0.955803	-1.06323	0.0606132	0.506576	-1.0034	0.94099	0.999869	-1.02466	0.533943	0.875448	0.138668	0.702429	0.0689077	0.849978	0.233992	0.515259
ucU7wSOH3H16kNUg_0	ILMN_1222356	1110067D22RIK	1.03058	0.179897	0.671088	-1.01557	0.483285	0.873197	-1.04861	0.285218	0.999869	NA	NA	NA	0.427541	0.217776	0.19428	0.590693	-0.651116	0.0414299
fT1uc5rEx8B7ypKHVI	ILMN_3162133	1190002N15RIK	1.02994	0.202287	0.695374	1.02796	0.261553	0.75494	1.03658	0.281627	0.999869	1.03771	0.159199	0.616024	0.267	0.455823	0.311634	0.380736	0.434697	0.209329
WVOtcRRcWqi8C47vF4	ILMN_2734924	1190003J15RIK	-1.02829	0.397975	0.828648	-1.00701	0.817904	0.970688	1.04213	0.267695	0.999869	-1.01556	0.580594	0.893366	0.433311	0.210949	-0.205511	0.568955	-0.249707	0.486571
6FhKviO1uLhAmgmLp4	ILMN_2963792	1190005F20RIK	1.00102	0.96709	0.992752	1.01502	0.659363	0.937562	-1.02628	0.552564	0.999869	1.03498	0.299645	0.753849	-0.413414	0.235014	0.417433	0.230035	0.167645	0.64341
oNbpd4tZFBUhVp_uCI	ILMN_2699367	1190005I06RIK	1.0295	0.473024	0.863324	1.02055	0.564869	0.90586	-1.01541	0.62245	0.999869	-1.06453	0.0634743	0.464801	-0.464645	0.176063	-0.105081	0.772656	0.144597	0.690225
xp6yXrsCFC9Lnsofco	ILMN_2623480	1200014J11RIK	1.00499	0.864676	0.979268	-1.02962	0.16739	0.676707	-1.00203	0.950684	0.999869	-1.05533	0.116673	0.563595	-0.128952	0.722562	0.105308	0.772176	0.1634	0.651953
HpjtP17m.UsoCJV3jk	ILMN_1236716	1200016B10RIK	-1.03698	0.0808543	0.493358	-1.00787	0.778656	0.965611	-1.03708	0.40076	0.999869	-1.05049	0.0830813	0.502896	-0.222143	0.565653	0.0127883	0.97203	0.299392	0.400695
EVQh8IThTlFE9ROp58	ILMN_2798079	1200016B10RIK	1.01513	0.58155	0.9092	1.02251	0.359873	0.816118	-1.01717	0.581767	0.999869	-1.05646	0.0199218	0.29451	-0.479238	0.191787	-0.24288	0.498949	0.680183	0.0304384
o3VT8BeJ5cORL6sKro	ILMN_1217040	1300001I01RIK	1.04141	0.326437	0.791811	-1.03892	0.355334	0.814095	-1.03796	0.410671	0.999869	-1.03196	0.440142	0.826928	-0.194385	0.590489	-0.695768	0.025456	-0.402182	0.249251
QdHlh8qBPXfrROleHU	ILMN_1219591	1300014I06RIK	1.09635	0.186615	0.679264	-1.02554	0.590329	0.914228	1.04822	0.296522	0.999869	-1.0436	0.4275	0.823331	0.44837	0.193723	-0.216713	0.547583	-0.243917	0.49706
xKp6oVB5_XU7ofuSDg	ILMN_3004177	1300017J02RIK	-1.03511	0.517965	0.882457	-1.02041	0.581091	0.910801	-1.0236	0.538403	0.999869	-1.00129	0.976118	0.996153	-0.276921	0.43859	0.0783943	0.829563	0.503162	0.138213
3LdpyBJ4lXeF5JkIEg	ILMN_2687854	1300018J18RIK	1.01379	0.796359	0.968847	1.00818	0.846663	0.975961	-1.02044	0.67503	0.999869	1.02479	0.444721	0.826928	0.636072	0.0480462	0.0269632	0.941061	-0.185312	0.608266
ZeVIFcSSQNDRNOhXXo	ILMN_1258543	1500001M20RIK	1.00858	0.646797	0.932998	1.0086	0.643022	0.931552	1.01738	0.469791	0.999869	1.02945	0.173601	0.630135	0.420818	0.225886	-0.491574	0.14902	-0.0461312	0.899302
oKujiAJteH4eO_7xuw	ILMN_2523256	1500001M20RIK	1.00307	0.929915	0.988176	-1.03114	0.29016	0.776223	1.01572	0.620119	0.999869	1.00409	0.896345	0.983241	0.184669	0.609532	-0.477244	0.163074	0.0851795	0.815016
u0hfUk0pIkcCl.8ees	ILMN_2984793	1500001M20RIK	-1.0082	0.740221	0.9557	1.01796	0.356162	0.814518	1.00703	0.733164	0.999869	-1.01341	0.526467	0.871513	-0.664106	0.0362347	-0.252058	0.482339	0.0396976	0.913298
QGuOq3al1G8_ahgidg	ILMN_1250000	1500003O03RIK	1.02783	0.431651	0.845582	1.02186	0.789473	0.965935	-1.03267	0.552352	0.999869	-1.07804	0.0641602	0.466169	0.728751	0.0168122	0.286061	0.422982	0.501441	0.169044
HURQnSU0nBNROeLkSo	ILMN_2973024	1500011H22RIK	1.01492	0.591209	0.912648	-1.00542	0.792702	0.966042	-1.00159	0.948787	0.999869	1.00322	0.905979	0.985882	0.351589	0.319127	-0.340523	0.335637	0.194557	0.590154
6AWp.g6JuB14piT6Vg	ILMN_2939012	1500012F01RIK	1.08415	0.130668	0.594264	1.07523	0.297523	0.780271	1.00913	0.798771	0.999869	1.18765	0.00292457	0.127316	0.158739	0.661377	-0.325736	0.358365	0.296705	0.405141
3VIlH15gKev7EukLXU	ILMN_2982736	1500031L02RIK	1.03274	0.201105	0.695374	-1.0128	0.643961	0.931908	-1.02623	0.538103	0.999869	-1.04104	0.108138	0.549721	0.174573	0.629547	0.15163	0.675831	-0.0309249	0.932416
iK0tNtHZJplP_VCWuA	ILMN_2648580	1500032L24RIK	-1.05129	0.385504	0.824705	-1.04668	0.301402	0.78164	-1.02052	0.786274	0.999869	-1.05837	0.100657	0.538166	0.311898	0.380311	-0.125216	0.730345	-0.111772	0.758531
QqXijd7mX155.pBDA4	ILMN_3004151	1600002K03RIK	1.01045	0.779834	0.966917	-1.03527	0.26165	0.75494	-1.02517	0.51142	0.999869	-1.00705	0.786682	0.95289	-0.2764	0.439487	-0.324737	0.359928	0.218133	0.544898
TIJ6f3Ol.11HPcEu90	ILMN_3009738	1600012H06RIK	1.00115	0.975887	0.994557	-1.03706	0.309563	0.787224	-1.01656	0.669014	0.999869	-1.04342	0.153696	0.609322	0.330839	0.350437	0.329344	0.352749	-0.281914	0.430031
fXqgOJT93h.v0Ksgvk	ILMN_2718861	1600012H06RIK	-1.01137	0.614233	0.921692	-1.04551	0.19995	0.708027	1.01573	0.816283	0.999869	-1.0439	0.209233	0.673652	-0.189271	0.600486	-0.366151	0.298064	-0.143642	0.692186
Bn.4BR4nnJRoJ6L_l4	ILMN_2822842	1600014C10RIK	1.12898	0.00432385	0.129985	1.03128	0.529597	0.891401	1.05228	0.0638882	0.999869	1.08535	0.0115844	0.239981	-0.272837	0.445649	-0.010362	0.977336	0.082168	0.821466
EfWfXecV1TR4oPu2ms	ILMN_1242629	1600016N20RIK	1.05207	0.015299	0.239424	NA	NA	NA	NA	NA	NA	NA	NA	NA	-0.177207	0.624306	NA	NA	NA	NA
QIHXSH6rkCCqSEJoJk	ILMN_2805631	1600027N09RIK	1.00586	0.74854	0.95729	NA	NA	NA	NA	NA	NA	NA	NA	NA	-0.145124	0.689143	NA	NA	NA	NA
QitvF0h7DBbipuiE5I	ILMN_1215822	1700001C19RIK	-1.08947	0.00643514	0.157741	-1.05917	0.113651	0.59313	1.06536	0.0690435	0.999869	1.01496	0.678847	0.923093	-0.0585973	0.872258	0.158449	0.661965	-0.221247	0.539025
QIUR163Hiq25OchCXE	ILMN_2955312	1700001C19RIK	-1.06391	0.114857	0.566165	-1.05379	0.168116	0.678542	1.01866	0.657379	0.999869	1.0359	0.367482	0.79256	-0.106755	0.769116	0.119167	0.742993	0.198423	0.582638
K3nv1qRkraoVmpo6Wk	ILMN_2694110	1700016K19RIK	-1.02607	0.170747	0.660635	NA	NA	NA	NA	NA	NA	NA	NA	NA	0.160623	0.657563	NA	NA	NA	NA
xqFNysTeFSiTR4k.gQ	ILMN_1236344	1700019E19RIK	-1.00414	0.843357	0.976691	-1.00227	0.919924	0.98847	1.01582	0.593261	0.999869	-1.01236	0.585444	0.893647	0.308753	0.385389	0.00394954	0.991361	-0.637678	0.0473085
lnSiHeiJvXd47RUpLA	ILMN_2758803	1700019G17RIK	-1.2502	0.00476825	0.136204	-1.17774	0.071632	0.532147	-1.01103	0.897022	0.999869	1.04083	0.513996	0.866906	-0.370427	0.292023	-0.104725	0.77341	-0.340021	0.336397
QdXp875Ae8cDReVQ9Q	ILMN_1232146	1700021C14RIK	-1.00402	0.903216	0.9849	-1.00591	0.820782	0.970688	-1.04471	0.166874	0.999869	1.03148	0.307893	0.758217	0.341183	0.334641	-0.00354779	0.992239	0.1617	0.655386
Z4Igh4gYQkWrrvmWOg	ILMN_2761181	1700021F05RIK	1.0563	0.0724225	0.476568	1.00994	0.790997	0.965935	1.1148	0.0278538	0.827611	1.03321	0.360032	0.788847	0.354734	0.314514	-0.0325341	0.928907	-0.00129882	0.997159
iX3InXi1ntPHRQMVO0	ILMN_2741006	1700021K19RIK	1.02003	0.431296	0.845582	-1.03566	0.282565	0.769372	-1.03197	0.280661	0.999869	1.00475	0.855699	0.972425	-0.0863285	0.812557	-0.354763	0.314472	-0.111821	0.77456
Z7JPp.50jkDoLuFG4U	ILMN_2669982	1700025G04RIK	-1.01839	0.490515	0.870903	-1.01332	0.54232	0.894123	1.00052	0.986459	0.999869	1.01277	0.618963	0.90724	-0.54731	0.101531	-0.494019	0.146699	0.0825134	0.820726
Hk08Lfe2KvhytCrDqU	ILMN_1214517	1700025K23RIK	-1.02296	0.255978	0.745465	-1.01131	0.605431	0.918922	NA	NA	NA	NA	NA	NA	-0.173409	0.63187	-0.016889	0.963066	NA	NA
fqE3NefqUVa1_REH_E	ILMN_1250435	1700029G01RIK	-1.04485	0.0559025	0.431997	1.03076	0.254799	0.75422	1.0345	0.346983	0.999869	-1.00959	0.729937	0.940002	-0.457067	0.184162	0.338412	0.338836	-0.278317	0.43619
6p4c8c47gXuOoFWTAk	ILMN_2632536	1700029I15RIK	-1.02936	0.195756	0.690323	NA	NA	NA	NA	NA	NA	NA	NA	NA	-0.380134	0.278557	NA	NA	NA	NA
W5QHMI42LqVlqCeY54	ILMN_3121687	1700029P11RIK	1.02597	0.429893	0.845582	-1.02031	0.560633	0.904219	-1.009	0.856879	0.999869	-1.0154	0.607718	0.905283	0.282318	0.46171	0.360791	0.305729	0.327827	0.355106
3k3NSJJeRLN3TUScig	ILMN_2705655	1700030K09RIK	1.00883	0.661254	0.937587	1.00142	0.935827	0.990198	1.00012	0.995693	0.999869	1.00568	0.804689	0.958441	-0.173816	0.631059	0.218983	0.571336	0.568153	0.0866203
0kKBrE5ILoIgVKi6Us	ILMN_2897476	1700034H14RIK	1.01954	0.677509	0.941499	-1.03582	0.174051	0.684657	1.05824	0.243869	0.999869	-1.06331	0.107933	0.549721	0.350884	0.320167	0.479735	0.160576	-0.346657	0.326433
B_xJOaIJ5GrX6kpL74	ILMN_2732877	1700034H14RIK	1.04185	0.397786	0.828648	-1.05351	0.115564	0.59707	-1.04982	0.387478	0.999869	-1.02717	0.374203	0.795937	0.735077	0.015427	0.446692	0.1956	0.0194191	0.957537
TSX_I6qeYiSCMEsQXI	ILMN_2684388	1700034H14RIK	NA	NA	NA	1.0122	0.46473	0.866146	1.01886	0.479699	0.999869	1.0139	0.484802	0.847246	NA	NA	-0.415068	0.232958	0.224746	0.532456
QgaN73R7hXQ931IO9I	ILMN_2685133	1700034H14RIK	1.07611	0.0369925	0.357296	-1.03219	0.357772	0.815414	1.00051	0.990674	0.999869	-1.06844	0.0456812	0.419138	0.544671	0.103528	0.534294	0.111616	0.0180195	0.960595
lVcVXSt7rH6.8Dh6_o	ILMN_1213070	1700037H04RIK	-1.09982	0.0632583	0.455243	-1.05423	0.383211	0.830393	1.03319	0.464418	0.999869	-1.0457	0.232084	0.694791	-0.121959	0.737147	-0.130682	0.718966	-0.781573	0.00757852
QpeaoHSQaffzUoUjZ0	ILMN_2881024	1700040I03RIK	-1.02853	0.319463	0.785132	-1.01272	0.559815	0.903466	1.04312	0.175498	0.999869	-1.00712	0.815601	0.961979	0.51027	0.160454	-0.112665	0.756649	-0.588796	0.0733169
uOeC1WUS47UjiVJtLc	ILMN_1260593	1700052N19RIK	1.00735	0.804976	0.970366	1.03849	0.217527	0.718338	-1.02464	0.518628	0.999869	-1.06368	0.0437949	0.411655	-0.150822	0.677479	-0.209551	0.561211	0.666685	0.0352584
c5H6.p34vLpUuBE5fs	ILMN_2985579	1700052N19RIK	-1.03347	0.151546	0.631136	1.00178	0.950531	0.991315	-1.01508	0.640581	0.999869	-1.03959	0.311482	0.759873	0.376885	0.283025	-0.405305	0.245246	0.162648	0.653472
x9EimuglASunSSgmiE	ILMN_2890399	1700071K01RIK	-1.00257	0.920728	0.987411	1.01457	0.552036	0.89802	-1.00567	0.925669	0.999869	-1.05254	0.0826876	0.502013	0.481275	0.159044	0.451222	0.190557	-0.21029	0.5598
HitLiUj9umC.xQkunk	ILMN_2597332	1700123O20RIK	1.02346	0.385852	0.824705	-1.01332	0.618578	0.923377	1.0156	0.576841	0.999869	1.0065	0.777787	0.951315	0.121467	0.738177	-0.298858	0.401577	0.32387	0.361286
lgpyR7.xXLrO0Xod3U	ILMN_2999447	1700123O20RIK	1.0606	0.0920361	0.527246	-1.00372	0.914268	0.986935	-1.00798	0.876493	0.999869	-1.01292	0.736368	0.942417	-0.10937	0.763595	-0.326539	0.357111	0.376909	0.282994
okqdlX3ReIQJu73Tug	ILMN_2839145	1810008A18RIK	-1.12754	0.0131902	0.223535	-1.03908	0.214608	0.71689	-1.05162	0.17822	0.999869	1.05059	0.137232	0.590484	-0.501374	0.139848	-0.278137	0.436499	0.357138	0.311011
lrWGwvO7cKfpInkSek	ILMN_2839142	1810008A18RIK	-1.05562	0.147254	0.626947	1.0356	0.117896	0.600566	-1.01212	0.694814	0.999869	-1.02181	0.417734	0.817492	-0.503572	0.137841	-0.516809	0.126121	0.287208	0.421042
KSUSVCQQCCMAnVShsk	ILMN_2872246	1810009A15RIK	-1.02069	0.468824	0.86008	-1.021	0.278152	0.765959	-1.01634	0.684133	0.999869	1.00808	0.759905	0.948514	-0.0124605	0.972747	0.304629	0.392095	-0.00348469	0.992377
fzwkqNphoBlK62qe4w	ILMN_1221262	1810009A15RIK	-1.01327	0.710714	0.946776	-1.01844	0.568809	0.907002	-1.00191	0.96797	0.999869	-1.00904	0.802549	0.957892	0.561781	0.0910191	-0.245809	0.493621	0.461742	0.17914
cqPhJChuC4LTqQSguc	ILMN_2764607	1810009N02RIK	1.06656	0.127999	0.589173	1.01435	0.639431	0.931099	1.08322	0.0264275	0.814142	1.03139	0.294602	0.749854	-0.312336	0.379606	-0.0687378	0.850344	-0.672119	0.03326
flSwBVEk6nO.cSj_xE	ILMN_1254307	1810011O10RIK	-1.03609	0.398911	0.828706	-1.05946	0.0678487	0.523146	-1.05196	0.28828	0.999869	-1.00719	0.831609	0.968617	0.769698	0.00922178	-0.537713	0.108909	0.0627903	0.863187
TVX1OH7iPjaoqLT7Qk	ILMN_1251065	1810014F10RIK	-1.12583	0.00119775	0.0662433	1.03476	0.390384	0.831655	1.0305	0.534221	0.999869	1.03766	0.321243	0.766115	-0.320111	0.367207	-0.0549159	0.880233	-0.519013	0.124232
f6hI_uop4pEr.kdSvk	ILMN_2896944	1810020D17RIK	-1.04465	0.193416	0.687608	-1.02459	0.534474	0.89276	1.02609	0.411421	0.999869	-1.00375	0.894174	0.982544	0.693909	0.0260185	0.109528	0.763261	-0.251084	0.484091
BiAQCcxFuDlgi5nklc	ILMN_2604310	1810022C23RIK	-1.04867	0.678241	0.941628	-1.07787	0.495832	0.875455	-1.01273	0.818509	0.999869	-1.05555	0.411808	0.814897	-0.0273199	0.940282	0.232649	0.517743	-0.59253	0.0710622
HriunSSqCE70tCkFF4	ILMN_2912439	1810026J23RIK	1.05496	0.209673	0.701093	-1.02333	0.500866	0.877054	1.01276	0.694816	0.999869	-1.01788	0.695358	0.927914	-0.215497	0.549889	-0.203878	0.572098	0.634864	0.048606
Zqen5fp._C3fvwmVLU	ILMN_2875089	1810027O10RIK	-1.13213	0.00406253	0.125465	-1.06506	0.098193	0.572821	-1.03402	0.46218	0.999869	-1.04381	0.152194	0.607695	-0.485101	0.155273	-0.196456	0.586458	-0.131304	0.717674
ELqHB559fSui7zzKdY	ILMN_2873180	1810030N24RIK	-1.06719	0.420032	0.840703	-1.10808	0.0889152	0.563221	-1.05069	0.348932	0.999869	-1.02746	0.535379	0.876683	0.334306	0.345101	0.0574615	0.874717	-0.520532	0.12294
rU.k6L9wb.Iuj7l.kk	ILMN_1221983	1810030N24RIK	-1.03738	0.602384	0.915712	-1.10009	0.12433	0.613689	-1.01838	0.777187	0.999869	1.05074	0.405921	0.810993	0.301221	0.397681	0.155533	0.667882	-0.519641	0.123696
9m.tIAPX6FmkmLieIg	ILMN_2684667	1810035L17RIK	1.0049	0.926999	0.988145	-1.04026	0.295549	0.779608	1.02051	0.600671	0.999869	-1.05955	0.0764703	0.494185	0.640114	0.0462039	0.112398	0.757211	0.0706306	0.846264
Bb0J0CJAp.kaJ0BN44	ILMN_1239860	1810035L17RIK	-1.01958	0.719793	0.949356	-1.07768	0.105234	0.587236	1.06373	0.656024	0.999869	1.00597	0.912405	0.985929	0.518339	0.124807	-0.549551	0.0998554	-0.147245	0.684794
ENeHlM_ceeaiejGiqc	ILMN_2706652	1810043G02RIK	-1.04352	0.114539	0.565839	-1.00489	0.781352	0.965611	1.04831	0.0810889	0.999869	-1.01485	0.482162	0.847246	0.405781	0.244639	0.138433	0.702914	-0.541266	0.106139
lje5XeS.rXdVJukMX8	ILMN_1250709	1810046J19RIK	-1.05278	0.241755	0.731366	1.00713	0.86177	0.9768	-1.0687	0.342071	0.999869	1.00377	0.90659	0.985929	-0.0257259	0.943762	0.421318	0.225277	0.0758507	0.835028
utJb0Dh0hBK13u3Buo	ILMN_2856187	1810048J11RIK	1.00894	0.598755	0.91462	NA	NA	NA	NA	NA	NA	NA	NA	NA	0.73513	0.0154158	NA	NA	NA	NA
HXVFB55OLp5XB7s6sg	ILMN_2680665	1810049H13RIK	-1.06118	0.25079	0.740099	-1.00569	0.906839	0.984801	1.01707	0.689456	0.999869	1.05532	0.0873768	0.50976	0.62928	0.0512511	-0.163418	0.651917	-0.214337	0.55209
cfUjX9rkP0ie5SOchE	ILMN_2650275	1810055G02RIK	1.10132	0.422276	0.84175	1.04565	0.678374	0.944572	-1.00991	0.906246	0.999869	1.27426	0.00904596	0.214365	0.650714	0.0415984	0.120561	0.740073	-0.111167	0.759806
fUt9Eth4A9cp396H9E	ILMN_1235281	1810063B05RIK	-1.02045	0.807234	0.971204	1.03793	0.559407	0.903003	1.07068	0.371738	0.999869	1.05013	0.344258	0.778444	0.381136	0.277186	-0.138496	0.702785	-0.389241	0.266236
Eh6kqIo1tCY4PIQoEE	ILMN_2927924	1810074P20RIK	1.08973	0.0110696	0.203373	1.02857	0.391132	0.831734	-1.00448	0.932667	0.999869	-1.04407	0.196002	0.657369	0.656187	0.0393462	0.164897	0.648938	0.111998	0.758054
NZF6Cu7VEjTZv30SQA	ILMN_1238246	1810074P20RIK	1.06609	0.0986665	0.536027	1.02583	0.444646	0.856763	-1.00268	0.967225	0.999869	1.01141	0.728923	0.93959	0.339219	0.337611	-0.322988	0.362672	0.538315	0.108437
uX905No54pnqCbJXTA	ILMN_2662283	2010007H12RIK	-1.01101	0.78653	0.967532	-1.02724	0.40302	0.838957	1.00214	0.954145	0.999869	-1.01275	0.698317	0.928174	-0.364633	0.300224	-0.600586	0.0663528	-0.112305	0.757408
03FiF64t5K5WKJKx4E	ILMN_1227103	2010007H12RIK	1.03398	0.208129	0.700149	-1.03019	0.310418	0.787898	1.00058	0.98593	0.999869	-1.01631	0.502261	0.860782	-0.402304	0.249094	-0.510156	0.131931	0.302667	0.395307
0rgkHAkWzCUkKZEiec	ILMN_2702016	2010011I20RIK	-1.073	0.102515	0.54208	-1.09004	0.0337415	0.414611	1.03313	0.521638	0.999869	1.02078	0.613984	0.906425	0.528876	0.115993	-0.117907	0.762566	-0.427064	0.218346
KUcqL.Ezy7vgq0bQUw	ILMN_2748300	2010012O05RIK	-1.0018	0.941836	0.988746	1.00585	0.791559	0.965935	NA	NA	NA	NA	NA	NA	0.0901191	0.804458	0.273524	0.444457	NA	NA
urF_xHzx7dLb5_i2wo	ILMN_1252689	2010106G01RIK	1.12081	0.0164105	0.244912	1.00045	0.988485	0.997483	1.00618	0.868263	0.999869	-1.01605	0.698973	0.928401	-0.0363163	0.920663	0.239206	0.505663	0.229737	0.523145
NVOlNHB51g1EI4Ibac	ILMN_1239677	2010107E04RIK	1.05451	0.13777	0.610052	1.01179	0.670118	0.941879	1.06977	0.0233241	0.796032	-1.00889	0.76117	0.948514	0.334661	0.344556	-0.244032	0.496851	-0.255574	0.476041
foSJNpUrrh4DnvcCKw	ILMN_2838372	2010111I01RIK	-1.09283	0.00203979	0.0862884	1.03035	0.235101	0.735851	-1.03376	0.346878	0.999869	-1.00181	0.941462	0.991877	0.586856	0.0745065	-0.0546944	0.880713	-0.0362697	0.920764
E_t8j_iEiGrjd_L6KU	ILMN_2869524	2010305A19RIK	-1.00837	0.821974	0.973448	-1.00479	0.81114	0.969266	1.01751	0.433442	0.999869	1.00232	0.928641	0.989082	-0.523354	0.120562	-0.183995	0.610861	0.0117232	0.974359
3pJSpbck1ICYd9O3Q8	ILMN_3124226	2010321M09RIK	-1.02023	0.283952	0.767851	-1.00532	0.808295	0.968524	1.02397	0.290076	0.999869	-1.00005	0.998491	0.999433	-0.38732	0.26881	-0.00123885	0.99729	0.0238847	0.947782
in3rs1QrET.yHsFEM4	ILMN_1217039	2010321M09RIK	1.02693	0.259784	0.749181	-1.00414	0.862159	0.9768	-1.01179	0.695864	0.999869	-1.00083	0.973723	0.996153	0.00726947	0.984099	-0.193488	0.592238	-0.266885	0.456026
9von140BQIAXL55fEI	ILMN_1226642	2210012G02RIK	1.00891	0.783269	0.967532	-1.00871	0.675853	0.944018	-1.0073	0.791713	0.999869	-1.0387	0.108562	0.549721	-0.669001	0.0343971	0.331663	0.349165	0.267103	0.455643
QyEnWCXdIHVt53f53E	ILMN_2751248	2210012G02RIK	1.00797	0.659475	0.93687	1.00732	0.739167	0.958001	1.00557	0.840805	0.999869	-1.0296	0.345701	0.778444	-0.299262	0.400909	-0.171757	0.635171	-0.168055	0.642587
oEitOowMQWHcl0L0W0	ILMN_1247919	2210012G02RIK	-1.00932	0.644297	0.932309	NA	NA	NA	NA	NA	NA	-1.00105	0.956349	0.994823	0.479327	0.160984	NA	NA	NA	NA
c0TU1WilMIKCXdQhXk	ILMN_1247760	2210016L21RIK	-1.00264	0.943224	0.988785	-1.01286	0.600296	0.917505	1.00052	0.984238	0.999869	-1.03485	0.171664	0.628521	-0.450891	0.190922	0.38485	0.272139	0.181515	0.615761
H9E1NVopTCCgl3UIV4	ILMN_2622891	2210016L21RIK	-1.0469	0.0642341	0.457896	-1.01791	0.276504	0.765294	NA	NA	NA	-1.02578	0.14204	0.595457	-0.0924716	0.812956	0.137834	0.704151	NA	NA
fClK.etdp3a5Lu5JKc	ILMN_2781118	2210021J22RIK	-1.03629	0.121436	0.576593	-1.04313	0.0691126	0.525499	-1.01752	0.561155	0.999869	-1.03004	0.192977	0.654509	0.583741	0.0764426	0.0845078	0.816454	-0.0880332	0.808913
Bt7VPk.xbRVJESUF3o	ILMN_3138222	2210404J11RIK	-1.01942	0.51662	0.882457	-1.00244	0.942744	0.990736	1.02871	0.490489	0.999869	-1.02133	0.484515	0.847246	-0.0852028	0.814966	0.165546	0.64763	-0.436629	0.207081
6ovpS7U5724wqZ4oEE	ILMN_2716783	2210404J11RIK	-1.01173	0.67885	0.941851	1.00417	0.852864	0.976735	-1.00771	0.804388	0.999869	-1.00303	0.929606	0.989082	-0.521987	0.12171	-0.0276408	0.939582	-0.463259	0.209162
NulKKP0_r9.eHl91Ho	ILMN_2799667	2310001A20RIK	1.03846	0.176596	0.667164	1.02146	0.549432	0.897371	1.05191	0.209333	0.999869	-1.03875	0.105377	0.545274	-0.101325	0.79534	-0.443869	0.198782	0.0220952	0.95169
ETjoIRRd5TlezViJ5E	ILMN_1244393	2310003C23RIK	1.01275	0.707396	0.946616	-1.0241	0.30446	0.7841	-1.01609	0.723621	0.999869	-1.03128	0.414376	0.815264	-0.0153223	0.96649	0.0117387	0.974325	0.376507	0.283549
BpDuuinfPlcFB4w7n8	ILMN_1257360	2310003F16RIK	-1.08425	0.036034	0.35345	-1.02163	0.568686	0.907002	-1.05457	0.0841279	0.999869	-1.0355	0.280625	0.737664	0.512726	0.129667	-0.0321073	0.929838	0.230296	0.522106
iiqJu1Eid7l5177e3s	ILMN_1238640	2310003H01RIK	-1.08053	0.0572584	0.437377	-1.01052	0.640448	0.931552	-1.02329	0.481162	0.999869	1.01543	0.580027	0.893366	-0.531595	0.113783	0.450914	0.190896	-0.213705	0.553291
o9_gSAJXnkWIRDnpJ4	ILMN_2747677	2310003L22RIK	1.02656	0.262959	0.750997	-1.0272	0.431686	0.851787	-1.0073	0.786201	0.999869	-1.01061	0.747797	0.945692	-0.222827	0.536055	-0.310214	0.383026	-0.098026	0.787617
HW7T_iJyQBwOO07ZOI	ILMN_1216813	2310003L22RIK	-1.01131	0.625355	0.924944	-1.02013	0.370869	0.824691	NA	NA	NA	NA	NA	NA	-0.00905748	0.980188	0.247172	0.491151	NA	NA
Zp_gcbo53tDTOt0Qu4	ILMN_1226476	2310004I24RIK	-1.0019	0.94522	0.988972	-1.04765	0.304573	0.7841	-1.0312	0.280956	0.999869	1.0122	0.799614	0.957029	-0.144238	0.690963	-0.454855	0.186567	-0.182666	0.613486
TCfOrp.CTe1W09JZXU	ILMN_2699624	2310008H09RIK	-1.01753	0.459185	0.857404	1.03059	0.0849625	0.555984	1.01958	0.41127	0.999869	-1.00011	0.996532	0.999358	-0.104287	0.774338	-0.111132	0.759879	0.642597	0.0450959
Wd4pWArfcT4Wg5dQtw	ILMN_1225520	2310008H09RIK	1.05736	0.0344158	0.344089	1.05424	0.0376409	0.427246	1.00513	0.851219	0.999869	1.00041	0.98924	0.997492	0.521266	0.122318	0.405096	0.279433	0.653164	0.0405798
645eBEvdXwlKcjR6sU	ILMN_1219918	2310011J03RIK	-1.00289	0.915369	0.987143	NA	NA	NA	NA	NA	NA	NA	NA	NA	0.171906	0.634872	NA	NA	NA	NA
l6Fws33vr8U_Ld9XiI	ILMN_2926198	2310016C08RIK	1.02949	0.377627	0.819454	-1.02565	0.336252	0.801051	1.03825	0.301935	0.999869	1.04857	0.150481	0.606583	0.300452	0.398947	-0.446359	0.195974	-0.0313329	0.931527
r0YqtJyUERJdcKl5SE	ILMN_1239221	2310016C08RIK	NA	NA	NA	NA	NA	NA	NA	NA	NA	-1.00432	0.843187	0.970205	NA	NA	NA	NA	NA	NA
WAI.15O0FekIHKVU5c	ILMN_1249408	2310016M24RIK	-1.03091	0.35455	0.807524	-1.04426	0.212964	0.714842	1.00583	0.867962	0.999869	-1.04552	0.0698204	0.480416	0.392556	0.295999	-0.315161	0.375078	-0.147788	0.683683
0U99HWV3X_MTH9gOsA	ILMN_1257333	2310022B05RIK	-1.05166	0.107017	0.55285	-1.05816	0.187546	0.702047	-1.00989	0.81444	0.999869	1.05714	0.0430719	0.408943	-0.600512	0.0663948	-0.107599	0.767332	-0.274203	0.443281
HN5AagoohViiCpuhac	ILMN_1232120	2310033P09RIK	-1.03905	0.202353	0.695374	-1.03855	0.144505	0.643619	-1.00346	0.893972	0.999869	-1.06965	0.00226486	0.115665	-0.444394	0.198188	-0.265254	0.458889	0.227336	0.527616
QVkhhCEgneOHiDpxFA	ILMN_2751887	2310033P09RIK	-1.00963	0.607572	0.918233	NA	NA	NA	NA	NA	NA	NA	NA	NA	-0.0742595	0.83845	NA	NA	NA	NA
0LkiSqj3mvXzuU5Vbs	ILMN_2646771	2310035K24RIK	1.01121	0.75951	0.959722	1.00671	0.871076	0.977305	-1.0103	0.696756	0.999869	1.04391	0.282785	0.737664	-0.451904	0.189804	-0.267523	0.454909	-0.174603	0.629488
BV1audHF6h3eY7Ewz8	ILMN_1229716	2310036O22RIK	1.00887	0.795727	0.968847	-1.00071	0.989664	0.998015	-1.15766	0.079035	0.999869	-1.01337	0.823926	0.965337	0.00198081	0.995667	-0.401833	0.249702	0.161457	0.655877
Zb9fuB7B4gCSdErep0	ILMN_2879506	2310037I24RIK	1.06323	0.128669	0.590716	-1.0446	0.390811	0.831734	-1.07325	0.0483172	0.951837	-1.01849	0.687867	0.926169	-0.649046	0.0423016	-0.188128	0.602729	0.100552	0.782253
c0hOiK4V4S4JYyTIS4	ILMN_2625058	2310037I24RIK	NA	NA	NA	-1.00138	0.956942	0.991532	-1.00153	0.949982	0.999869	-1.01414	0.573139	0.891324	NA	NA	0.179109	0.620528	-0.103655	0.775676
QoSRBdehWfveOMWMBY	ILMN_2619836	2310039H08RIK	-1.03495	0.469843	0.860951	-1.07384	0.190926	0.702591	-1.05607	0.258888	0.999869	1.02373	0.350946	0.784615	-0.240505	0.503286	-0.408666	0.240975	-0.0522525	0.886009
cvt37e5d1S_.e4qADg	ILMN_2689138	2310044G17RIK	-1.06191	0.0814814	0.494886	1.06729	0.00919826	0.265344	-1.0568	0.291605	0.999869	1.00873	0.753029	0.947487	-0.00974278	0.97869	0.40998	0.239317	0.341923	0.333525
lSXo3tFKIo_6l1G8t4	ILMN_2783457	2310044H10RIK	1.02806	0.424076	0.842064	1.05334	0.24745	0.747746	-1.02401	0.616432	0.999869	-1.00552	0.870877	0.975225	0.16317	0.652418	0.00431673	0.990557	0.427069	0.218339
HSy7UnKKjIDqSe8qhI	ILMN_2651698	2310046O06RIK	-1.04366	0.110411	0.556921	1.02284	0.254635	0.75422	NA	NA	NA	NA	NA	NA	-0.245469	0.494239	0.228696	0.525081	NA	NA
Kac1o1Q60RF0LlKp.I	ILMN_2645763	2310047M10RIK	1.00579	0.837744	0.976528	-1.03991	0.0687773	0.525223	1.03131	0.337016	0.999869	-1.0408	0.117565	0.564477	-0.451471	0.190282	-0.122966	0.735042	0.200466	0.578683
NpGqi7dHndKvWtg_8c	ILMN_2946608	2310047M10RIK	-1.05327	0.0806727	0.493321	-1.0395	0.152845	0.655175	-1.02296	0.566203	0.999869	1.01319	0.665744	0.919042	-0.358066	0.309665	0.131765	0.716716	0.043818	0.904332
6ISKJzYp6SnOpdoW0c	ILMN_1235207	2310057J16RIK	1.00496	0.815228	0.972606	NA	NA	NA	NA	NA	NA	NA	NA	NA	0.403417	0.247664	NA	NA	NA	NA
KXcod.s4Aud4IGgUyo	ILMN_2703204	2310061C15RIK	1.01614	0.556798	0.897557	-1.04073	0.0547562	0.490921	1.0057	0.906555	0.999869	1.00109	0.971006	0.996055	-0.0591166	0.871133	0.425185	0.220599	-0.232002	0.518941
l9COezXXlTtU31WkKk	ILMN_1245489	2310067B10RIK	-1.0487	0.246448	0.734623	1.00421	0.893168	0.981626	-1.02918	0.179273	0.999869	1.03053	0.366117	0.791843	-0.53301	0.112644	-0.478987	0.161324	-0.159302	0.660236
WeH650SkXR6o84Uq3I	ILMN_2673380	2400001E08RIK	1.01523	0.667137	0.937587	-1.02701	0.499929	0.876879	-1.10216	0.0710614	0.999869	-1.10149	0.011981	0.246591	-0.535806	0.137055	-0.219257	0.542775	-0.547928	0.101068
Qnxeyz97Exe.UkH0u0	ILMN_2976120	2400003C14RIK	-1.0284	0.454388	0.857404	1.08255	0.0133369	0.306224	1.01086	0.773614	0.999869	1.02705	0.326666	0.768388	-0.521348	0.122249	0.267454	0.455028	-0.0299905	0.934455
Wn_k_gjiP.nxeyz97E	ILMN_1260112	2400003C14RIK	1.02834	0.348952	0.804671	1.03144	0.153593	0.656898	-1.02267	0.778419	0.999869	NA	NA	NA	0.322325	0.363714	-0.195996	0.587352	-0.127158	0.726297
ExSl.XBPRUXSMUkHVU	ILMN_2749955	2400003C14RIK	1.03334	0.184514	0.675523	1.01538	0.536203	0.89276	1.00669	0.802841	0.999869	-1.01898	0.430974	0.823984	0.867635	0.00243495	0.239733	0.504699	0.0756794	0.835396
cqFepk4X_x8gD4DAr4	ILMN_2845980	2410001C21RIK	1.14383	0.0355385	0.351821	-1.06915	0.194638	0.70296	1.04809	0.470144	0.999869	-1.00824	0.827258	0.967109	-0.0155044	0.966092	-0.183176	0.61248	-0.371061	0.291133
THq0VETXHn3gmoWpfQ	ILMN_2596259	2410001C21RIK	1.22961	0.000165258	0.0238334	1.05837	0.515853	0.883802	-1.02291	0.658188	0.999869	-1.03064	0.59632	0.899924	0.29248	0.412179	-0.0842878	0.816925	0.258016	0.471687
HUJLSCHikoo2WI7SJ4	ILMN_2845974	2410001C21RIK	1.09397	0.0519516	0.41932	-1.08199	0.124795	0.614255	-1.00039	0.993688	0.999869	-1.14601	0.00381898	0.143264	-0.0681515	0.851609	-0.195182	0.588937	-0.115347	0.751008
E6Py6KriupJXoH3l9s	ILMN_2629648	2410002F23RIK	1.00868	0.813449	0.972285	1.00104	0.960036	0.992064	-1.01308	0.63771	0.999869	1.03623	0.103462	0.543077	-0.591613	0.0716114	0.107895	0.766708	0.137669	0.704492
0nkSOlXpQ5I3o.Loqs	ILMN_2965641	2410002F23RIK	-1.06324	0.0661637	0.462273	1.00293	0.89935	0.983994	1.00709	0.779886	0.999869	-1.05209	0.024228	0.322936	-0.32651	0.357157	-0.15527	0.668418	-0.0363979	0.920485
9QhURIX3ya3tTJ6IUU	ILMN_2775300	2410002I01RIK	-1.00682	0.784038	0.967532	NA	NA	NA	NA	NA	NA	NA	NA	NA	-0.341136	0.334711	NA	NA	NA	NA
KExQRG8EhHYiSlKPh4	ILMN_2697092	2410002O22RIK	1.00048	0.987552	0.998236	1.01182	0.643157	0.931559	-1.01778	0.650094	0.999869	1.00929	0.769995	0.950653	0.105494	0.771784	0.305708	0.390336	-0.0201546	0.95593
cXQoESQsOjlF5VJPOo	ILMN_1230931	2410015M20RIK	-1.04758	0.183865	0.674916	-1.10623	0.0354245	0.418736	-1.09799	0.274579	0.999869	-1.06065	0.0896776	0.51252	-0.0733371	0.840435	-0.573858	0.0828003	-0.225976	0.530157
WoC9ukguleFXtf0iRQ	ILMN_2972325	2410016O06RIK	1.00497	0.852602	0.977145	1.01295	0.452517	0.860484	-1.01928	0.479215	0.999869	-1.02093	0.304657	0.756829	0.411943	0.236853	-0.225763	0.530555	0.177465	0.647826
Z_kU1F1HTFEcdQjrfY	ILMN_1234516	2410022L05RIK	-1.04794	0.0703907	0.47134	1.00692	0.790472	0.965935	-1.02804	0.272803	0.999869	-1.01946	0.431654	0.824179	-0.326156	0.391678	0.424262	0.22171	0.503521	0.137887
NJeS.0e3z4FP6kr47o	ILMN_2982985	2410042D21RIK	-1.04682	0.0815283	0.494886	1.00208	0.931733	0.98955	-1.01451	0.671612	0.999869	-1.02168	0.453707	0.832328	0.045092	0.901562	0.120811	0.739549	0.612724	0.0596503
3rVPoiIZ4NXrsTgK7Q	ILMN_2598520	2410091C18RIK	-1.02869	0.245388	0.734623	1.04305	0.109298	0.588468	-1.01489	0.641144	0.999869	-1.01658	0.537339	0.877166	0.55899	0.0929896	-0.142082	0.695394	-0.474627	0.165723
3XfR_hCNaA5PhTDSgM	ILMN_3095257	2410127L17RIK	NA	NA	NA	-1.00529	0.788271	0.965935	NA	NA	NA	NA	NA	NA	NA	NA	0.0974874	0.788762	NA	NA
6p07nnbnguS8X1Hwek	ILMN_2858173	2500003M10RIK	1.00621	0.836697	0.976523	-1.02184	0.468423	0.86718	-1.02042	0.714192	0.999869	-1.03473	0.230935	0.694613	-0.180955	0.616869	-0.297725	0.403451	0.192228	0.594698
3dO55254LkvF9R8Hp8	ILMN_1228394	2500003M10RIK	1.05407	0.108206	0.55285	-1.0448	0.2164	0.718323	1.01182	0.804464	0.999869	-1.00284	0.928813	0.989082	-0.247679	0.490232	-0.213702	0.553298	0.26963	0.451227
cwgiuu9ituiteoiqlw	ILMN_2676716	2500003M10RIK	1.02801	0.2687	0.753897	-1.02333	0.248816	0.749805	NA	NA	NA	NA	NA	NA	-0.344923	0.329021	-0.441796	0.201138	NA	NA
3Sx_8j9McoEEerLsXo	ILMN_1255236	2510003E04RIK	1.02867	0.251157	0.740698	-1.03229	0.163253	0.673381	-1.02177	0.637166	0.999869	NA	NA	NA	0.264166	0.460802	0.092266	0.799878	-0.11877	0.743824
upd3Td0jTtzdKpRDCA	ILMN_1249344	2510006D16RIK	-1.03513	0.390552	0.825623	1.01372	0.671982	0.942609	-1.04244	0.25049	0.999869	-1.03328	0.367238	0.79256	0.0295009	0.935523	0.521548	0.12208	0.231763	0.519384
WG6vCnt7X_Sy0Xnuco	ILMN_3052390	2510009E07RIK	-1.08517	0.0560607	0.432505	1.02492	0.389809	0.831486	1.00852	0.813943	0.999869	1.00953	0.78846	0.95333	-0.400721	0.251138	-0.328392	0.354228	0.407293	0.242715
lqukgK379TofvQWqBU	ILMN_2974280	2510012J08RIK	1.00199	0.955886	0.990691	1.00221	0.927252	0.989156	1.02132	0.606203	0.999869	1.0216	0.420754	0.818236	-0.292593	0.411991	-0.333557	0.346249	-0.11029	0.761653
0fuSEFqH_U95n1OahY	ILMN_1255323	2510012J08RIK	-1.0076	0.802414	0.969483	1.00003	0.99875	0.999758	1.00802	0.726598	0.999869	-1.00524	0.843053	0.970205	-0.715091	0.0200937	-0.461063	0.179864	0.185133	0.608618
K0sBAVMqJMfgniZFXU	ILMN_2719924	2510039O18RIK	-1.01279	0.68272	0.943417	-1.01144	0.567108	0.906102	1.00605	0.775788	0.999869	1.00961	0.696316	0.928028	0.188964	0.601087	0.298583	0.40203	0.254994	0.477078
Tt9uNC7B8DB659711E	ILMN_2630362	2610002M06RIK	1.0505	0.084484	0.5042	-1.03886	0.0772659	0.546528	1.02328	0.437764	0.999869	1.00989	0.649148	0.91391	0.329874	0.351928	-0.286486	0.422264	-0.115473	0.750745
0F4Kh53h7UVV7flMzY	ILMN_1258552	2610024G14RIK	1.01091	0.763636	0.961434	1.02599	0.292786	0.777452	1.04819	0.248609	0.999869	1.02181	0.435162	0.82512	0.333909	0.34571	-0.395961	0.257339	0.418018	0.229314
0gl1tXrkQXggkSOLik	ILMN_2835461	2610024G14RIK	1.02872	0.298971	0.774676	1.02706	0.245467	0.746949	-1.01172	0.798682	0.999869	1.02273	0.413452	0.815197	0.428548	0.216575	0.0960631	0.805801	0.396331	0.256853
3EXgqHneHtRVXt_UzM	ILMN_2599935	2610024G14RIK	1.00439	0.880566	0.980742	1.0164	0.480234	0.871946	-1.00521	0.878974	0.999869	1.05098	0.0832544	0.50314	-0.17558	0.627541	-0.271554	0.447876	0.0402126	0.912177
lKfqBBJAse6UJopqT4	ILMN_2750842	2610027L16RIK	-1.02368	0.266107	0.752503	1.02814	0.402369	0.838809	1.00001	0.999609	0.999871	-1.02219	0.577203	0.893366	-0.493256	0.147421	0.0909424	0.802701	-0.0504967	0.88982
xHGofx5h6PvVKnEeCI	ILMN_1257485	2610029G23RIK	1.0601	0.184091	0.6752	-1.00614	0.80635	0.968191	1.02103	0.630633	0.999869	1.0617	0.126909	0.579143	0.543693	0.104274	-0.216197	0.576364	-0.00832188	0.981797
ZiFVP_e7nH058CLeik	ILMN_2913326	2610039C10RIK	1.01167	0.680571	0.942313	-1.01	0.689516	0.945754	1.0074	0.822546	0.999869	-1.0007	0.97942	0.996534	-0.168404	0.641888	-0.477794	0.16252	-0.0857321	0.813833
3koBCVK0f37PL3Th.o	ILMN_1260441	2610044O15RIK	1.00499	0.781691	0.967532	-1.03657	0.123829	0.613119	NA	NA	NA	NA	NA	NA	0.1891	0.600821	0.334372	0.345	NA	NA
QuHyETDEjt9VX.sn_E	ILMN_1252490	2610101N10RIK	-1.01817	0.613348	0.921395	-1.00761	0.812335	0.96963	1.05758	0.248425	0.999869	-1.03349	0.219045	0.684	-0.586543	0.0746994	0.0739226	0.839175	0.0375376	0.918002
iKe7T7Np5QJ0vnkuUE	ILMN_3086201	2610507B11RIK	NA	NA	NA	1.01224	0.553692	0.898786	-1.03182	0.250001	0.999869	1.02444	0.268193	0.727625	NA	NA	0.187867	0.603241	0.223543	0.563143
uhUqPu1CXLNed.apBI	ILMN_3014965	2610507B11RIK	1.03288	0.420878	0.841373	-1.00043	0.988517	0.997483	-1.0394	0.493805	0.999869	-1.03751	0.301578	0.756829	-0.347075	0.360131	-0.2018	0.576104	0.382243	0.275676
HkJHSwfHUWw07wtTRU	ILMN_1233531	2610528E23RIK	-1.02273	0.365392	0.814418	1.00476	0.852185	0.976735	1.00192	0.93842	0.999869	1.00499	0.855298	0.972425	-0.0446356	0.902554	0.287399	0.42072	-0.241231	0.501958
WNmenlC5Rd5ZYxTlLw	ILMN_1221084	2610528J11RIK	-1.00049	0.989428	0.998236	-1.06342	0.132837	0.625848	1.01839	0.6803	0.999869	-1.04806	0.185704	0.647792	0.321926	0.364343	0.453515	0.188032	-0.0422042	0.907843
ohd5KfZFEl.0Z6kE5M	ILMN_3140158	2700007P21RIK	-1.0409	0.13055	0.594264	1.00382	0.863458	0.9768	1.0275	0.319953	0.999869	1.00916	0.752933	0.947487	0.0268599	0.941286	-0.467393	0.17318	0.133985	0.712113
cogVSiPhzvciPxRZ58	ILMN_1225213	2700060E02RIK	1.01645	0.656376	0.934706	-1.03714	0.131649	0.624043	-1.00283	0.932304	0.999869	-1.0154	0.59578	0.899756	-0.400906	0.250899	-0.661152	0.0373751	-0.16114	0.656517
6J6H0pH3zfdzgiDpd4	ILMN_1245380	2700062C07RIK	-1.0167	0.545554	0.893542	-1.0469	0.151381	0.653138	1.01422	0.608527	0.999869	-1.03262	0.274217	0.730684	0.104752	0.773352	-0.571026	0.0846828	0.447406	0.1948
fRX0ue6guXTwFCXXaU	ILMN_2847285	2700062C07RIK	-1.05879	0.0492799	0.409703	-1.01108	0.771436	0.9649	-1.01659	0.654425	0.999869	-1.00556	0.817155	0.962722	-0.145112	0.689169	-0.133154	0.713836	-0.0239466	0.947647
up.gKJF_4iu3VXzqn4	ILMN_2725493	2700078K21RIK	1.02074	0.455164	0.857404	1.00366	0.908481	0.985259	1.03701	0.268888	0.999869	-1.04137	0.0973396	0.53075	0.34251	0.332641	0.230203	0.522279	-0.161457	0.655877
o9dFILjr0vuKSV1JCE	ILMN_3088934	2700094K13RIK	-1.01692	0.683509	0.943417	1.05545	0.250751	0.752595	1.06787	0.128857	0.999869	-1.07642	0.105057	0.544676	0.365127	0.29952	-0.176249	0.62621	-0.166466	0.645779
9hbuUsHL3u4c5M5LLY	ILMN_1252210	2700097O09RIK	1.00559	0.872479	0.979815	-1.01544	0.59919	0.917046	-1.0128	0.59742	0.999869	-1.0193	0.551777	0.885303	-0.267839	0.454354	0.220047	0.541286	-0.197745	0.583955
T1fqW5_Xp0p10sZ7Oc	ILMN_1217827	2810002N01RIK	-1.05956	0.137472	0.609721	1.03475	0.191199	0.702591	-1.0817	0.0223322	0.796032	1.00479	0.884079	0.979396	0.539687	0.107365	-0.400111	0.251929	-0.464348	0.176377
0d9SrJwOC1e0nUiKJI	ILMN_2994063	2810004N23RIK	-1.05884	0.0675323	0.465539	-1.00253	0.930983	0.98955	-1.02854	0.375688	0.999869	-1.03636	0.236484	0.699877	0.171394	0.635896	0.149528	0.680124	-0.35326	0.316672
iUrTiXHS.8693HzoLI	ILMN_2655184	2810007J24RIK	-1.18634	0.0153998	0.239424	-1.16674	0.10098	0.577958	-1.1304	0.29572	0.999869	-1.08403	0.276602	0.733765	-0.0170632	0.962685	0.28921	0.417666	-0.329786	0.352065
WiwTnsiUkuSOX7nrhE	ILMN_2950721	2810008M24RIK	-1.04027	0.108265	0.55285	-1.07164	0.0178141	0.334059	-1.01366	0.679575	0.999869	-1.01167	0.73074	0.940002	-0.0347775	0.924016	0.123082	0.734799	0.176695	0.625322
xneXLdO7AqvDIqO87o	ILMN_1253355	2810021B07RIK	1.0256	0.445128	0.850872	-1.01759	0.481081	0.871946	1.04737	0.125563	0.999869	-1.02339	0.399589	0.807976	-0.596338	0.0688096	-0.414142	0.234108	-0.0496997	0.89155
rghu57e7uS7mcoVues	ILMN_2798674	2810046L04RIK	-1.04009	0.319748	0.785132	1.01572	0.515707	0.883802	-1.02013	0.646722	0.999869	1.00182	0.946776	0.992613	-0.42226	0.224132	0.254676	0.477646	0.219944	0.54148
W7v93s87kBSzUvEfEo	ILMN_1230505	2810055F11RIK	1.02606	0.280942	0.764881	1.03447	0.242497	0.743268	1.03058	0.675326	0.999869	1.0184	0.584838	0.893647	-0.224103	0.533662	0.211553	0.557389	-0.11544	0.750814
fh6D5B_1..fpPmr.lA	ILMN_1227212	2810403A07RIK	-1.00689	0.844152	0.976691	1.02709	0.450574	0.859867	-1.05376	0.429674	0.999869	-1.01988	0.581304	0.893366	-0.222144	0.565651	0.23771	0.537968	0.194126	0.590993
irHvkfTUgtVq4c71Uo	ILMN_1238542	2810405K02RIK	1.0353	0.454332	0.857404	1.04795	0.2155	0.717658	1.05898	0.0927186	0.999869	1.02706	0.304141	0.756829	-0.262722	0.463348	-0.0548886	0.880292	0.214169	0.552409
69QKHUu6.UkVJ4qFS4	ILMN_2851455	2810408M09RIK	-1.01062	0.653896	0.934148	-1.02107	0.171688	0.682197	-1.03607	0.135059	0.999869	NA	NA	NA	0.160378	0.658058	-0.0720799	0.843142	0.55271	0.0975228
lAT10pzwsoulq596Uk	ILMN_2625188	2810422O20RIK	-1.01976	0.37139	0.816043	NA	NA	NA	NA	NA	NA	1.00197	0.931722	0.989082	0.526224	0.118173	NA	NA	NA	NA
3oRWteCN55l4e93IXg	ILMN_2974601	2810432D09RIK	-1.05197	0.082534	0.497874	-1.04247	0.298386	0.781074	-1.08277	0.146164	0.999869	-1.08916	0.0200106	0.294607	-0.156033	0.666867	-0.543457	0.104454	0.139324	0.701077
ceCf15YSBEhJAYJDgk	ILMN_1224076	2810453I06RIK	1.02513	0.191331	0.685029	1.02723	0.204156	0.709021	1.00661	0.803659	0.999869	NA	NA	NA	0.268896	0.452508	-0.228197	0.526011	0.274906	0.442067
xI960ejXeiei_SkvuA	ILMN_2695228	2810453I06RIK	1.02268	0.254124	0.743232	NA	NA	NA	NA	NA	NA	1.00115	0.956989	0.994989	0.106037	0.770635	NA	NA	NA	NA
fzr.SP8AjnIJXUC.qs	ILMN_2733835	2900010J23RIK	-1.02506	0.313186	0.780099	NA	NA	NA	NA	NA	NA	NA	NA	NA	0.394814	0.258845	NA	NA	NA	NA
Thbqt4x00MAeXr91RU	ILMN_2877367	2900010M23RIK	1.01996	0.556552	0.897557	-1.04213	0.340627	0.8051	-1.02643	0.782286	0.999869	-1.05751	0.134884	0.588997	0.103605	0.775782	-0.372993	0.28843	-0.208923	0.562413
B4rvSSQohpKVRexVF8	ILMN_1251935	2900026A02RIK	-1.00275	0.894334	0.983782	NA	NA	NA	NA	NA	NA	NA	NA	NA	0.053651	0.882976	NA	NA	NA	NA
HgAVJ.TX_zitDPDtHg	ILMN_2755059	2900064A13RIK	1.06079	0.175456	0.667164	-1.00257	0.94578	0.990998	1.00199	0.988001	0.999869	1.07403	0.150983	0.606656	0.350936	0.32009	0.73762	0.0148933	0.0673342	0.853372
uqFSCnUV_QeRBd.EFo	ILMN_1247302	3010026O09RIK	1.12095	0.0422872	0.383556	-1.15495	0.0184126	0.334829	1.02311	0.50857	0.999869	-1.12639	0.0314145	0.361021	-0.356411	0.312069	-0.348136	0.324232	-0.0605433	0.868046
EVfoJATr3e37UqK87k	ILMN_2971131	3110001D03RIK	-1.05281	0.23083	0.721616	-1.08087	0.110776	0.59002	-1.00912	0.864096	0.999869	-1.04478	0.27114	0.72832	0.37131	0.290785	-0.00220855	0.995169	-0.270437	0.449819
NPWff4EmgUmXmKgVwc	ILMN_2747331	3110002H16RIK	1.02365	0.56351	0.900622	1.073	0.0491316	0.475934	1.03078	0.580044	0.999869	-1.0029	0.918419	0.987603	0.0375618	0.917949	-0.134064	0.711949	0.33808	0.33934
EU3bXrgJp5oX_9RC.4	ILMN_1235047	3110009E18RIK	-1.02636	0.351817	0.80568	-1.03561	0.135115	0.628934	1.01673	0.496335	0.999869	1.00274	0.932013	0.989082	-0.0258837	0.943417	0.24931	0.487287	-0.521686	0.121964
ZpdxB1IorfogngBIJ4	ILMN_1255496	3110040N11RIK	-1.06951	0.238044	0.726249	-1.06599	0.0758911	0.544696	-1.04217	0.355144	0.999869	-1.06796	0.131349	0.583707	0.0319283	0.930228	-0.213831	0.553052	-0.160244	0.658329
NVBOg6dUHl7B1L9CoU	ILMN_2882050	3110040N11RIK	-1.03055	0.0990693	0.536027	NA	NA	NA	NA	NA	NA	NA	NA	NA	-0.666962	0.0351545	NA	NA	NA	NA
EPq7UJLX9F36stornU	ILMN_1259299	3110056O03RIK	-1.00258	0.955786	0.990691	-1.06788	0.0227762	0.356627	1.02421	0.605151	0.999869	-1.00446	0.856317	0.972509	-0.419539	0.227449	-0.473371	0.167003	-0.282722	0.428654
0XI6Ef791TpUc7l6zQ	ILMN_2635871	3110057O12RIK	1.01883	0.434186	0.846559	1.01604	0.538218	0.89276	-1.06383	0.189972	0.999869	-1.16746	0.0357497	0.379597	-0.244766	0.495515	0.0387098	0.921239	-0.327488	0.355632
0YdJXAhXggsvey8h9M	ILMN_1259606	3110057O12RIK	1.00945	0.684085	0.943417	-1.03331	0.360246	0.816187	1.03616	0.492794	0.999869	-1.00231	0.94154	0.991877	0.0685622	0.850723	0.298587	0.402024	-0.146288	0.686755
ErqodcTPY3q5T5Lkl4	ILMN_2767057	3110082I17RIK	1.00322	0.897791	0.98392	-1.04363	0.169153	0.680161	NA	NA	NA	-1.0655	0.0191102	0.290816	0.189408	0.600216	0.138233	0.703328	NA	NA
3fpmOKAeKVIivC7PpQ	ILMN_2711401	3200002M19RIK	NA	NA	NA	-1.02639	0.226109	0.726663	NA	NA	NA	NA	NA	NA	NA	NA	0.435349	0.208568	NA	NA
NshKBGKCp3.wE1LdUk	ILMN_2683277	3830406C13RIK	1.01909	0.447055	0.852452	-1.02889	0.458659	0.865109	1.05776	0.111603	0.999869	-1.00651	0.811573	0.961692	0.0826596	0.820413	-0.37379	0.287319	-0.60738	0.0625433
iqdSU5L4.JKgOSv3SQ	ILMN_3154231	3830406C13RIK	-1.02253	0.527163	0.887374	-1.00179	0.942863	0.990736	1.03518	0.182261	0.999869	-1.00057	0.986263	0.997198	-0.332003	0.348641	-0.0510342	0.888653	-0.409626	0.239763
ZSgRigqd.8BNS3VJM4	ILMN_2683283	3830406C13RIK	-1.02257	0.62145	0.923507	-1.04582	0.291331	0.777452	1.01879	0.622492	0.999869	-1.00912	0.764736	0.948926	0.229935	0.522777	-0.028482	0.937746	-0.491079	0.149493
Q2t.7lQrCD748D3t6o	ILMN_2719487	4430402I18RIK	1.0225	0.345036	0.802654	-1.00625	0.753676	0.961465	NA	NA	NA	NA	NA	NA	-0.581886	0.077611	0.172037	0.63461	NA	NA
lorh6LeyFO9dq1TdAU	ILMN_2815545	4632411B12RIK	-1.07181	0.127817	0.588768	1.03235	0.381472	0.830393	-1.03509	0.439073	0.999869	1.02848	0.395219	0.806251	-0.49274	0.147911	0.0930739	0.798155	-0.0936252	0.796981
ofxo3nEL.HfkzEv5U4	ILMN_2647427	4632415K11RIK	-1.02137	0.346831	0.804223	NA	NA	NA	NA	NA	NA	NA	NA	NA	-0.0619845	0.864929	NA	NA	NA	NA
ungr.h7jqdEfMOlz4s	ILMN_2828512	4732418C07RIK	-1.0022	0.942416	0.988746	-1.01943	0.322426	0.794607	-1.04449	0.136993	0.999869	-1.04553	0.0877875	0.50976	-0.0559144	0.878069	-0.371924	0.324316	-0.208857	0.562538
0rV93TPQlIET_rPXiE	ILMN_2668536	4732418C07RIK	1.00619	0.842105	0.976691	1.05789	0.155315	0.659478	1.03989	0.250382	0.999869	-1.0101	0.743933	0.944756	0.337182	0.340706	0.382848	0.274854	-0.063247	0.862199
BtRfnsiuMSCHujiRKE	ILMN_2712675	4732418C07RIK	1.03358	0.19689	0.691439	NA	NA	NA	NA	NA	NA	NA	NA	NA	0.0944645	0.795193	NA	NA	NA	NA
ufeRDU0u8R60Ix4aVk	ILMN_2599392	4732471D19RIK	-1.06097	0.0302654	0.326459	NA	NA	NA	-1.03452	0.136903	0.999869	1.01802	0.530164	0.873494	-0.654765	0.0399231	NA	NA	0.0317995	0.930509
6IqPqoie.nGDupu3Xg	ILMN_2687612	4831426I19RIK	1.08048	0.00319082	0.110128	NA	NA	NA	NA	NA	NA	NA	NA	NA	-0.151572	0.675949	NA	NA	NA	NA
umg4_5IHh9H_Pu.500	ILMN_1223318	4833420G17RIK	-1.00396	0.942407	0.988746	-1.04491	0.159195	0.665493	1.02928	0.682044	0.999869	1.02252	0.528454	0.872464	-0.187099	0.604751	0.43035	0.214436	-0.131299	0.717683
B6o0UUSVJ0L39368tQ	ILMN_2664670	4833439L19RIK	-1.0118	0.716708	0.947881	-1.00101	0.967203	0.992427	1.02772	0.380559	0.999869	1.02033	0.525862	0.870814	0.601404	0.0658863	0.0684084	0.851055	0.36013	0.306681
BXvrdgR0Ezj52NH8jI	ILMN_2724226	4833439L19RIK	-1.07128	0.185744	0.67707	1.07823	0.0775647	0.546983	1.0481	0.717526	0.999869	1.08412	0.158023	0.614177	-0.0400792	0.912467	0.28194	0.462336	0.121781	0.737521
3nqPgruRJRFJ8K.7wI	ILMN_2943685	4833439L19RIK	-1.02464	0.38492	0.824372	1.03692	0.0918081	0.565224	-1.00607	0.816132	0.999869	1.02158	0.449645	0.828978	0.173815	0.63106	0.128863	0.722746	-0.0312	0.931816
3iUHSQiBDoeFELns6g	ILMN_3160574	4833442J19RIK	1.05392	0.212752	0.703199	1.18478	0.00917551	0.265344	-1.00857	0.893153	0.999869	1.16698	0.00275678	0.125968	0.383946	0.273363	0.191372	0.596371	0.147043	0.685209
6iAqV6RIoisI6JM6t4	ILMN_1218703	4930402H24RIK	1.10961	0.0287277	0.317139	1.00406	0.913713	0.986935	-1.01209	0.730863	0.999869	1.01394	0.730008	0.940002	-0.334521	0.344771	-0.127692	0.725184	-0.0947971	0.794485
9nkgEEeFNzdwlHljuI	ILMN_2888766	4930453N24RIK	-1.00103	0.978242	0.994996	-1.01475	0.543337	0.894345	-1.04751	0.222711	0.999869	-1.05848	0.209697	0.673823	-0.155494	0.667962	0.0397305	0.913227	0.0304173	0.933524
6UjnqKeICgjLuOcl4k	ILMN_2838965	4930455C21RIK	-1.02472	0.423715	0.842064	-1.02325	0.465041	0.866146	-1.02859	0.703338	0.999869	-1.03558	0.402595	0.808743	-0.497971	0.142994	0.286907	0.421551	0.139214	0.701302
lpVO3abRxI_6iyj_X8	ILMN_2908953	4930455F23RIK	-1.06626	0.0797003	0.491245	-1.01772	0.593685	0.916095	1.00293	0.920489	0.999869	1.00303	0.929164	0.989082	-0.584303	0.0760912	-0.144487	0.690451	0.152615	0.673822
ZXPs._Ru5xybqXqiuo	ILMN_2944657	4930506M07RIK	1.06744	0.0186383	0.256353	-1.00802	0.801075	0.967782	-1.0227	0.390316	0.999869	-1.02037	0.463382	0.835412	-0.48876	0.151719	-0.463772	0.176985	-0.0822168	0.821361
ildReiCKDVJBM6F6x4	ILMN_2967843	4930529F22RIK	-1.04613	0.122094	0.57738	NA	NA	NA	NA	NA	NA	NA	NA	NA	0.508122	0.13374	NA	NA	NA	NA
ZqxEBRJIPSo4fqo3Yo	ILMN_2806907	4930547C10RIK	-1.02316	0.232763	0.721794	NA	NA	NA	NA	NA	NA	NA	NA	NA	-0.327773	0.355189	NA	NA	NA	NA
KRnnOfl8ue0KoCeQVs	ILMN_3065373	4930572J05RIK	-1.11228	0.0164032	0.244912	-1.01698	0.553537	0.898729	1.01792	0.652049	0.999869	-1.0293	0.423951	0.820079	0.00906635	0.980169	0.245648	0.493913	-0.360798	0.305719
odXd6gUReiUiVAn0uM	ILMN_3143304	4930572J05RIK	-1.04172	0.0870687	0.512963	NA	NA	NA	NA	NA	NA	NA	NA	NA	0.277421	0.437729	NA	NA	NA	NA
rqPIshQ_kBXoFS4iPc	ILMN_1257546	4930599N23RIK	-1.02704	0.252355	0.740729	NA	NA	NA	NA	NA	NA	NA	NA	NA	-0.847033	0.00198307	NA	NA	NA	NA
TVDpDCO6tygd.IHCVw	ILMN_2612325	4931406C07RIK	1.02092	0.550512	0.89518	1.05209	0.271507	0.762883	1.1233	0.484313	0.999869	-1.09078	0.139596	0.59366	-0.453874	0.219758	0.00903849	0.98023	-0.285477	0.423972
Hksd0.0y5dXghdF_pQ	ILMN_2601441	4931406P16RIK	-1.01412	0.664917	0.937587	1.00378	0.882604	0.979893	-1.00915	0.744187	0.999869	1.00241	0.904579	0.985594	-0.108508	0.765413	-0.360718	0.305835	-0.254913	0.477221
Kkao5yEowiNqTyIB1c	ILMN_2637804	4933407P14RIK	-1.01446	0.560777	0.89947	1.01128	0.67263	0.943174	1.01083	0.751393	0.999869	1.0135	0.702695	0.929692	0.229376	0.523817	0.131499	0.71727	0.292373	0.412358
EDt7EW0SYOJ0ecOli8	ILMN_2605417	4933411K20RIK	-1.05725	0.0520057	0.41932	-1.0241	0.499482	0.876879	1.00554	0.867099	0.999869	-1.08471	0.00539441	0.171722	-0.0934948	0.797258	0.0461584	0.899243	-0.0748166	0.837252
xVF7So1Uejl4B6I4xQ	ILMN_3082287	4933421E11RIK	1.02114	0.408408	0.834801	1.00932	0.67849	0.944572	1.01688	0.486994	0.999869	1.00562	0.863071	0.973789	-0.153272	0.672484	-0.0190551	0.958332	0.0241115	0.947287
lTKyZWWlSn55QwLyHc	ILMN_3161452	4933422H20RIK	1.02057	0.523691	0.885691	-1.03213	0.35039	0.810961	-1.0084	0.790113	0.999869	1.0437	0.112936	0.557322	-0.211971	0.556591	-0.205229	0.569497	-0.130799	0.718722
NohBIA6gJSWUuCLh_I	ILMN_2833356	4933424B01RIK	-1.0332	0.220544	0.70958	1.02762	0.24736	0.747746	1.02559	0.50806	0.999869	-1.02614	0.311105	0.75984	0.421796	0.224696	0.0988587	0.785848	0.259314	0.46938
HhVIzANjkLciNW_ibk	ILMN_1252267	4933424B01RIK	NA	NA	NA	1.01794	0.258876	0.75422	1.01176	0.589699	0.999869	1.00722	0.710768	0.933192	NA	NA	0.182683	0.613452	0.800797	0.00537506
KXUBACVfvgGjiEUROg	ILMN_2694356	4933424B01RIK	-1.0204	0.351865	0.80568	1.0363	0.041405	0.442411	1.00663	0.798096	0.999869	1.01192	0.590384	0.896036	0.246813	0.491801	-0.585699	0.0752217	0.23132	0.520205
l6PlCyoigsvir5Ons0	ILMN_1254551	4933426M11RIK	-1.01078	0.76198	0.960512	1.04949	0.156275	0.659759	-1.02464	0.374939	0.999869	1.08953	0.0252014	0.327447	0.200752	0.57813	-0.285112	0.424591	-0.158662	0.661533
QXaAoTQqHTK30t6IvA	ILMN_1245850	4933427D14RIK	-1.01529	0.554148	0.896424	-1.00257	0.888595	0.981046	NA	NA	NA	-1.00078	0.969631	0.996055	-0.634189	0.0489211	-0.200401	0.578809	NA	NA
3eVT5HQeDIDP6vyJN0	ILMN_2594807	4933434E20RIK	-1.00055	0.984725	0.997505	-1.03078	0.35019	0.810694	1.03467	0.681186	0.999869	-1.03988	0.259118	0.722293	0.340197	0.33613	0.243828	0.497221	-0.0362777	0.920747
o6cIXSzdUskffej_D0	ILMN_2616956	4933434E20RIK	-1.00317	0.943411	0.988785	-1.06641	0.0246932	0.365751	1.00897	0.779584	0.999869	-1.07937	0.0888418	0.511724	0.310076	0.383249	-0.0400814	0.912463	0.30803	0.38656
lXgO0UEENStExeX1LQ	ILMN_1257872	4933434E20RIK	1.01344	0.832196	0.975955	-1.07799	0.00999314	0.273836	1.00759	0.862655	0.999869	1.01061	0.760113	0.948514	0.267478	0.454988	0.104519	0.773845	0.091207	0.802136
c4KC6jVM6FDQSXgo7s	ILMN_2749935	5033411D12RIK	1.07526	0.145318	0.624171	1.07201	0.129404	0.620477	1.0356	0.558512	0.999869	-1.03665	0.36466	0.790372	0.341396	0.334319	-0.374564	0.286243	-0.416802	0.230813
Qn030XFLOF6nGgd1xI	ILMN_2818396	5033414D02RIK	-1.03418	0.374936	0.8172	-1.05974	0.11286	0.592374	1.07733	0.0361661	0.894715	-1.05535	0.241417	0.704146	-0.255152	0.476794	-0.402419	0.248946	-0.193589	0.59204
rpLv3e_FKut6DkiN5c	ILMN_3122081	5133401N09RIK	-1.08901	0.00782236	0.169323	1.04033	0.210389	0.712294	-1.03135	0.22198	0.999869	1.03873	0.249668	0.71271	-0.310754	0.382154	-0.606314	0.0631312	0.332291	0.348196
c56KKGKKeiCKCUe7gc	ILMN_2801798	5430437P03RIK	1.01315	0.750572	0.957885	-1.04744	0.0584381	0.499932	1.06387	0.1887	0.999869	-1.00403	0.906788	0.985929	-0.200568	0.578485	-0.524915	0.119259	0.439404	0.236659
ZtyCKfp1BKoiHnug7M	ILMN_2889313	5730419I09RIK	1.0144	0.512393	0.881365	1.00929	0.565156	0.90586	1.00851	0.673459	0.999869	1.02416	0.184708	0.646612	-0.470583	0.169867	0.230284	0.522128	-0.377694	0.281909
3qvd.OXrui_u40n_S4	ILMN_1218627	5730437N04RIK	1.02138	0.75623	0.959149	1.01728	0.629738	0.926256	-1.03212	0.59756	0.999869	1.02462	0.483323	0.847246	0.392699	0.295807	-0.452286	0.189383	-0.13945	0.700816
0pwgEnS66JPxcE5E6U	ILMN_2796798	5730469M10RIK	1.06208	0.266602	0.75338	1.04763	0.436737	0.853435	1.06658	0.233221	0.999869	1.05637	0.285416	0.741491	0.250696	0.484788	0.190932	0.597232	-0.304643	0.392072
3exUNfB98ksPIitFdU	ILMN_3163221	5730494M16RIK	-1.00393	0.883144	0.981443	-1.04605	0.0964425	0.570879	-1.03439	0.415525	0.999869	-1.02853	0.288574	0.744429	-0.759425	0.0108337	-0.371844	0.290036	-0.396073	0.257192
cd6.dTL_XHEAdK4N7U	ILMN_2663516	5730494N06RIK	-1.01264	0.745941	0.956559	-1.07809	0.0502908	0.478572	-1.02125	0.688519	0.999869	1.0066	0.835241	0.969142	0.460295	0.180685	0.0137201	0.969993	-0.161341	0.656112
c2t7sWWgneYoWX.ffQ	ILMN_1223695	5830415F09RIK	NA	NA	NA	NA	NA	NA	NA	NA	NA	-1.00966	0.631221	0.909711	NA	NA	NA	NA	NA	NA
Eomu17lN3od9B5tHNQ	ILMN_3149218	5930434B04RIK	NA	NA	NA	1.01951	0.272686	0.763709	-1.02938	0.286321	0.999869	1.01833	0.39955	0.807976	NA	NA	0.303422	0.394069	0.421606	0.224926
ZUXnXevH6spOh_pS94	ILMN_3070533	5930434B04RIK	-1.02051	0.636942	0.929246	1.0101	0.690468	0.945754	1.00885	0.73594	0.999869	1.05336	0.0636607	0.465157	0.142346	0.694851	0.053286	0.883767	0.273849	0.443895
EK6KV0jMpQ.qutLR8I	ILMN_1213573	5930434B04RIK	1.0005	0.986427	0.998236	1.01668	0.519995	0.8859	-1.00366	0.884085	0.999869	-1.00855	0.761249	0.948514	0.126512	0.727642	-0.525179	0.11904	0.392097	0.262434
NeB_LRTLew1DD.u3V4	ILMN_2704715	6330409N04RIK	1.04692	0.0772544	0.487158	1.01539	0.588196	0.913264	1.01026	0.866449	0.999869	1.03976	0.325622	0.768388	-0.0823167	0.821147	0.221072	0.539355	0.0491917	0.892653
TXlN_3e1RS0UqKIHbk	ILMN_2875169	6330416G13RIK	1.02625	0.260625	0.749181	1.00479	0.789313	0.965935	1.00967	0.63849	0.999869	1.01219	0.582232	0.893366	0.0546822	0.88074	0.0395227	0.913679	-0.0346795	0.92423
WK1K8QL3XTK6Ar8eS4	ILMN_3006575	6330503K22RIK	1.03809	0.252356	0.740729	-1.00307	0.892028	0.981245	-1.01577	0.566736	0.999869	-1.00639	0.775034	0.95131	-0.364396	0.300562	-0.135803	0.708349	-0.205162	0.569626
TSh1u7NLup10sKCKJ0	ILMN_1228426	6330503K22RIK	-1.00896	0.759169	0.959722	1.02783	0.177888	0.691027	1.00729	0.727827	0.999869	-1.01908	0.454438	0.832328	-0.126687	0.727277	0.302634	0.395361	0.100182	0.783038
0kr4IgoIX32ivAvLQg	ILMN_2671366	6330577E15RIK	1.03476	0.107175	0.55285	1.03896	0.245759	0.747122	1.02036	0.684113	0.999869	1.00881	0.773243	0.951219	0.503426	0.137973	-0.197819	0.583811	0.2283	0.52582
u13lbwy_Hevg._tNE0	ILMN_2650106	6330578E17RIK	1.05272	0.108107	0.55285	1.08634	0.0123203	0.29805	1.01249	0.748473	0.999869	-1.00661	0.834342	0.969016	-0.148911	0.681386	-0.0670829	0.853915	0.474312	0.166043
WlysSDwyV8kGHnnruw	ILMN_3109491	6430527G18RIK	-1.0269	0.564628	0.901185	-1.03886	0.497459	0.875651	1.03801	0.588957	0.999869	1.0778	0.196015	0.657369	-0.456429	0.184854	-0.431844	0.24576	0.346511	0.326651
TOSlTyRE9AX1qnuF9A	ILMN_2599214	6430548M08RIK	1.01136	0.716305	0.947794	-1.00625	0.779351	0.965611	NA	NA	NA	1.0285	0.288384	0.744429	-0.688276	0.0277752	-0.473975	0.166387	NA	NA
cuulzTe9BqnrurFIJI	ILMN_2893471	6430573F11RIK	1.0066	0.801601	0.969018	-1.00299	0.890154	0.981245	-1.06234	0.0085422	0.560544	-1.05324	0.054565	0.443646	0.39187	0.262736	-0.683975	0.0291698	-0.661657	0.0371782
EeonQJSlVL6fgqE.0s	ILMN_2958417	6720456B07RIK	-1.03384	0.337117	0.797671	1.02372	0.318365	0.789923	-1.0314	0.328081	0.999869	1.0396	0.223944	0.687957	-0.367992	0.295455	0.11802	0.745398	0.158321	0.662225
rXEnVOl3EeP3tBLaX0	ILMN_2706857	6720456B07RIK	-1.0013	0.957902	0.990956	1.00773	0.723153	0.951616	1.01145	0.811114	0.999869	1.01026	0.707674	0.931821	-0.337905	0.339605	-0.398943	0.2875	0.134369	0.711317
xqT7p5TTRyQJHiRtUc	ILMN_2668886	6720456H20RIK	-1.01396	0.61505	0.921752	1.0086	0.736301	0.957074	1.00596	0.865555	0.999869	-1.02595	0.327558	0.769463	-0.115391	0.750916	0.0476207	0.896066	-0.0995734	0.78433
EehXClJUdSKkShCpPs	ILMN_2786509	6720456H20RIK	1.0175	0.361737	0.811671	NA	NA	NA	NA	NA	NA	NA	NA	NA	-0.172818	0.633049	NA	NA	NA	NA
fuFF1SPncOKI5qex3o	ILMN_2894211	8430408G22RIK	1.46829	0.0684669	0.468292	1.0281	0.87948	0.979644	1.29442	0.0689512	0.999869	-1.11727	0.575618	0.892395	0.359191	0.308037	-0.40099	0.25079	-0.376647	0.317719
KjY6eCSiCijiVOlCCU	ILMN_2604263	8430410A17RIK	-1.00132	0.955399	0.990691	NA	NA	NA	NA	NA	NA	-1.00776	0.73551	0.941835	-0.15551	0.667931	NA	NA	NA	NA
NqSH2Xnj_VEu14_6.M	ILMN_1232530	8430410K20RIK	1.03889	0.2214	0.7096	-1.05978	0.0776524	0.546983	1.00883	0.861842	0.999869	-1.05165	0.186765	0.648173	-0.504726	0.136793	0.142982	0.693543	0.331574	0.349302
Kn6CXRpUrd.i80._9I	ILMN_1245040	9030617O03RIK	-1.02012	0.615435	0.922053	NA	NA	NA	NA	NA	NA	NA	NA	NA	-0.687514	0.0280189	NA	NA	NA	NA
We0FzpF6RIhGnuSEQo	ILMN_2872639	9030624J02RIK	1.03153	0.20313	0.696282	-1.00416	0.862628	0.9768	1.02736	0.53236	0.999869	-1.01289	0.678817	0.923093	0.261705	0.465144	0.42829	0.216882	-0.064255	0.860021
0nqIxe9Xyv186T3QmU	ILMN_2949217	9030625A04RIK	-1.03994	0.148532	0.628909	-1.00203	0.930731	0.98955	1.00654	0.808813	0.999869	-1.00258	0.932355	0.989082	0.372826	0.288663	-0.465783	0.174866	0.0425791	0.907027
ZtJEMpUQfyX5f.Le.w	ILMN_1233304	9130011E15RIK	1.03869	0.0500833	0.412475	1.02955	0.106901	0.588468	-1.03311	0.173542	0.999869	-1.02937	0.203381	0.665747	-0.283814	0.426795	-0.312528	0.379298	-0.272401	0.446405
HtfRFZJOXiXFR_XJPs	ILMN_2593484	9130011J15RIK	-1.03362	0.20615	0.699672	-1.0474	0.392131	0.831832	-1.02153	0.607667	0.999869	-1.03465	0.345871	0.778444	-0.804146	0.00504447	-0.338973	0.337985	-0.0589784	0.871433
N_BF7q_PSK4imS4R3s	ILMN_2607972	9130221H12RIK	-1.00481	0.874595	0.979815	1.01626	0.436587	0.853435	-1.02479	0.275955	0.999869	-1.01918	0.479637	0.846991	-0.72175	0.0184435	0.11198	0.758092	-0.125966	0.72878
HcrSA4JRzesHKpTAeo	ILMN_2830666	9130409I23RIK	-1.03542	0.406631	0.83417	-1.02673	0.558965	0.902791	1.01743	0.607359	0.999869	1.05326	0.0801037	0.496829	-0.0363106	0.920675	-0.201725	0.576249	-0.290995	0.414666
rgteUrL_MIOXFS5VSk	ILMN_2963754	9430015G10RIK	1.0262	0.384011	0.823651	NA	NA	NA	NA	NA	NA	-1.02005	0.387446	0.80089	-0.0353731	0.922718	NA	NA	NA	NA
0Xo5Jf1F53rqvQvcR4	ILMN_1238679	9430023L20RIK	1.03204	0.461711	0.857404	-1.13435	0.0245885	0.365751	-1.06795	0.211502	0.999869	-1.13047	0.00434204	0.15245	-0.222919	0.535884	-0.366219	0.297967	-0.264325	0.460523
ZXRQKqKqbyQIB3T.18	ILMN_1253746	9430077A04RIK	NA	NA	NA	NA	NA	NA	NA	NA	NA	1.03655	0.124106	0.573953	NA	NA	NA	NA	NA	NA
fkofyeoQKcHiolCrn0	ILMN_2962041	9530008L14RIK	1.0072	0.871982	0.979815	-1.09872	0.0180476	0.334059	1.00362	0.912764	0.999869	-1.00993	0.776654	0.95131	0.332711	0.347551	0.0116765	0.974461	-0.408019	0.275641
KVUlHqPP5bP06yXl.0	ILMN_1253452	9530068E07RIK	-1.0665	0.124922	0.584713	1.03084	0.39777	0.8362	-1.02142	0.543698	0.999869	-1.01431	0.72453	0.937824	-0.0522084	0.886105	-0.288323	0.419161	-0.00212887	0.995343
ff6T.BUsghdEeukgqk	ILMN_2869139	A130010J15RIK	1.00313	0.872262	0.979815	1.00604	0.788937	0.965935	1.01554	0.470601	0.999869	-1.00135	0.953823	0.99389	0.0181701	0.962994	0.184279	0.610302	-0.140937	0.717596
ip1FR3u.jqAcXDjcVU	ILMN_3065652	A1BG	-1.12406	0.641119	0.931485	-2.2565	0.00929884	0.266186	-1.37919	0.216746	0.999869	-1.15891	0.528106	0.872464	0.00119277	0.997391	-0.0976111	0.788498	0.0432095	0.905656
3glecdTd9FgMAp3p90	ILMN_2839745	A230050P20RIK	1.10916	0.311415	0.779988	-1.15689	0.124139	0.613689	1.04951	0.365275	0.999869	-1.07147	0.224596	0.687957	-0.141302	0.697001	-0.300762	0.398437	0.28982	0.41664
Z3Bf7DuB4q3ZRAlQoc	ILMN_2601525	A230051G13RIK	1.07296	0.0882576	0.517518	1.00502	0.853342	0.9768	-1.02035	0.424214	0.999869	-1.04191	0.222103	0.687378	-0.432024	0.212461	-0.0421422	0.907978	-0.306521	0.389012
uAqe5VIZQSjoqBSMn0	ILMN_2925895	A2LD1	1.00077	0.987489	0.998236	-1.02289	0.434154	0.85209	-1.02484	0.623753	0.999869	-1.09762	0.00981637	0.222148	0.433323	0.210935	0.0174453	0.96185	-0.00981087	0.978541
94gQroTS7R6ekSGVKY	ILMN_2800881	A430005L14RIK	1.02353	0.546752	0.89362	1.01669	0.607098	0.919158	-1.02899	0.320212	0.999869	-1.01894	0.552878	0.885832	-0.414711	0.2334	0.0648052	0.858833	0.264372	0.460439
9Gd4gQroTS7R6ekSGU	ILMN_2758300	A430005L14RIK	1.01505	0.663038	0.937587	1.00501	0.839451	0.974781	-1.0151	0.701035	0.999869	1.02575	0.446583	0.827284	-0.157692	0.663498	0.296313	0.405791	0.479473	0.160837
fZj4h_miibylqmdHTg	ILMN_1257788	A430005L14RIK	1.0119	0.656314	0.934706	1.05194	0.0899601	0.564528	1.01116	0.737113	0.999869	1.02918	0.331228	0.7709	0.324802	0.359826	0.198094	0.583278	0.162231	0.654314
xJZmPiH6aKJvKWqZ0c	ILMN_2706421	A430005L14RIK	NA	NA	NA	-1.01161	0.663334	0.939228	-1.00176	0.94299	0.999869	1.01307	0.615552	0.906721	NA	NA	-0.605932	0.0633428	0.123255	0.734438
ERJNN3tf37qO_sX6n0	ILMN_1232341	A730008H23RIK	1.06706	0.194335	0.687713	1.04797	0.172124	0.682197	1.04205	0.125742	0.999869	-1.10563	0.0199921	0.294607	-0.0589352	0.871526	0.29397	0.409691	0.146818	0.68567
0U3EiYcLirEBWJJN10	ILMN_1219067	A830007P12RIK	-1.00225	0.931794	0.988176	-1.04111	0.159094	0.665493	-1.00734	0.825262	0.999869	-1.00316	0.919877	0.987798	0.305106	0.391317	-0.198929	0.607873	0.0969091	0.789991
Hvr_.9LKjvu4q3SjDo	ILMN_1255757	A830093I24RIK	NA	NA	NA	1.02388	0.165251	0.674605	NA	NA	NA	NA	NA	NA	NA	NA	-0.300163	0.399423	NA	NA
BucI.SizUuhyoQoKh0	ILMN_1251736	A930038C07RIK	NA	NA	NA	-1.01037	0.51767	0.885631	-1.02474	0.320291	0.999869	1.0017	0.939138	0.991044	NA	NA	-0.0460236	0.899536	-0.206972	0.56615
ud6hcI9C5wORLY1ufU	ILMN_3160592	AA415398	-1.05227	0.0872501	0.513404	-1.01774	0.403757	0.839035	-1.02167	0.357047	0.999869	-1.07665	0.0056864	0.176526	-0.42683	0.218625	-0.365261	0.333738	-0.267754	0.454504
ld51tFQb_AtUw38CD0	ILMN_2605630	AA881470	-1.01938	0.444711	0.850794	1.01065	0.788771	0.965935	1.07231	0.0431039	0.928817	-1.00538	0.841612	0.970205	-0.384987	0.271953	0.70214	0.0235909	0.036087	0.921162
ZU0J1xSpAiUBf3L7To	ILMN_3008733	AA960436	1.01553	0.696211	0.944148	-1.02776	0.327592	0.795579	1.02248	0.47296	0.999869	1.00661	0.843437	0.970205	-0.564566	0.0890797	0.0665441	0.855078	0.680526	0.0303221
WUTF3sf7Q50v1GfyVI	ILMN_2686898	AAAS	1.09089	0.0166191	0.246367	1.02967	0.265195	0.75771	1.04406	0.218307	0.999869	-1.04243	0.108251	0.549721	0.0118312	0.974123	0.0140698	0.969228	0.400362	0.251603
6lW51dcMvXqd.c_4e0	ILMN_1253601	AACS	1.14562	0.215396	0.70488	1.05722	0.713663	0.951004	1.10591	0.488466	0.999869	1.11555	0.44079	0.826928	0.38937	0.300286	-0.16543	0.647864	0.0333819	0.927058
WL_CO7Nsvxjr3xCKG0	ILMN_2728813	AADAC	1.06589	0.180637	0.671779	-1.0946	0.159386	0.665493	1.07665	0.684475	0.999869	-1.00884	0.860397	0.973207	0.713945	0.0203878	0.412015	0.236762	0.0259334	0.943309
oV4FH8C1XwNTRPlAyc	ILMN_2594302	AADAT	-1.06878	0.0218023	0.281057	-1.01382	0.713713	0.951004	1.01371	0.877875	0.999869	1.00617	0.835912	0.969142	-0.177211	0.648303	0.334187	0.345283	-0.138151	0.703497
x3IBLq55.nWr16vVHU	ILMN_1238583	AAGAB	-1.02134	0.517181	0.882457	-1.02376	0.452743	0.860653	-1.01934	0.767497	0.999869	-1.11611	0.000887564	0.0799645	-0.764106	0.0100765	-0.507361	0.13442	-0.0339846	0.925745
c2cevCCoDyoLae6vlI	ILMN_2892904	AAGAB	-1.05031	0.125892	0.586533	-1.05667	0.0848461	0.555984	-1.00266	0.943506	0.999869	-1.05034	0.281573	0.737664	0.278968	0.435072	-0.383817	0.273538	0.00547937	0.988014
9h.j2eu4lOq5t.s76o	ILMN_1234981	AAMP	-1.0059	0.891515	0.983553	1.0309	0.185041	0.69827	1.01697	0.625242	0.999869	-1.05289	0.198603	0.660166	-0.103698	0.775584	0.543796	0.104195	-0.197326	0.610826
i7tyPUVMV2O6UmIKn0	ILMN_1237572	AARD	-1.02882	0.259926	0.749181	1.01944	0.465097	0.866146	1.00663	0.852269	0.999869	1.02121	0.377983	0.796374	0.608493	0.0820661	-0.455187	0.186205	0.314835	0.375599
ZSXin8reSKCgl.3eSA	ILMN_1258394	AARS	-1.02398	0.656221	0.934706	-1.09878	0.0399727	0.438782	-1.06592	0.18463	0.999869	-1.08778	0.121826	0.569461	-0.532889	0.112742	-0.188367	0.602259	0.75027	0.0124284
iWpRSiHsIBAJQeIpJA	ILMN_2876302	AARS2	-1.00703	0.720561	0.949485	NA	NA	NA	NA	NA	NA	NA	NA	NA	-0.232312	0.518367	NA	NA	NA	NA
fSrp4LfoKQKJKggqWc	ILMN_2918440	AARSD1	-1.03915	0.275768	0.762252	-1.0391	0.253827	0.75422	-1.01515	0.791083	0.999869	-1.00171	0.953428	0.993696	0.227983	0.52641	-0.0765164	0.833597	-0.392171	0.262337
uXde63qDQ5_8_rkgEM	ILMN_1221418	AASDH	1.01105	0.666783	0.937587	-1.02482	0.463077	0.865909	-1.01761	0.559747	0.999869	-1.02731	0.36455	0.790372	-0.229205	0.524135	-0.298264	0.402559	-0.603965	0.0644394
flSgt.DicX7izuiVRg	ILMN_2657685	AASS	NA	NA	NA	1.07303	0.0842998	0.555984	-1.0663	0.132673	0.999869	-1.01982	0.585706	0.893647	NA	NA	0.0691489	0.849458	-0.100362	0.782656
iz7n1.1WIEzzSQuS_w	ILMN_2644092	AASS	-1.1947	0.00377717	0.12111	-1.02831	0.683863	0.944759	-1.0465	0.728921	0.999869	1.02238	0.694478	0.927914	-0.077505	0.831473	-0.00946613	0.979295	-0.140634	0.698376
Kr8OUC0MoV8G.t9EqE	ILMN_2718132	AASS	NA	NA	NA	1.02301	0.367773	0.820792	NA	NA	NA	NA	NA	NA	NA	NA	0.273718	0.44412	NA	NA
TrT66N9KCL5.1LFSEY	ILMN_3122864	AATF	1.02644	0.440544	0.850047	1.00578	0.790809	0.965935	-1.03272	0.402145	0.999869	1.03645	0.17308	0.629369	0.327808	0.355136	-0.125932	0.74682	0.0254196	0.94443
WcWL36QFolLV4l75Ig	ILMN_3047301	AATF	1.04824	0.119628	0.574076	1.01541	0.548114	0.897371	1.02833	0.446886	0.999869	1.01717	0.525302	0.870791	-0.0624737	0.863871	0.072213	0.842855	0.215257	0.550343
fv4p8o6GeuQ4.371_8	ILMN_1231439	AATK	-1.03614	0.393289	0.826896	1.04675	0.202157	0.708082	-1.08689	0.057599	0.998336	-1.03983	0.129016	0.581106	0.339389	0.337354	-0.0421252	0.908014	0.305815	0.390161
Et3JSn7S_5KAQpetck	ILMN_2925947	ABAT	-1.13941	0.0968251	0.536027	-1.09477	0.261696	0.75494	-1.02788	0.681567	0.999869	-1.05799	0.26231	0.722779	0.0710367	0.845389	-0.288722	0.418488	-0.593037	0.0707596
TS5QwquKEcEuweuFG4	ILMN_1248367	ABAT	-1.17843	0.0043604	0.130656	-1.0661	0.427188	0.849826	-1.03086	0.787092	0.999869	-1.09434	0.208685	0.672757	-0.0380774	0.916826	-0.00686594	0.984981	-0.433649	0.210553
r15XXVBxTXVYPuUCno	ILMN_1216987	ABCA2	-1.02062	0.515535	0.882457	-1.02244	0.202615	0.708082	1.00045	0.985763	0.999869	-1.0023	0.918313	0.987603	0.0244975	0.946444	-0.603838	0.064511	0.274397	0.442945
QtNUSJNpJEIiJ7pSH4	ILMN_3150233	ABCA3	1.00655	0.863222	0.979249	1.03745	0.375745	0.827871	1.03907	0.527375	0.999869	-1.01998	0.60716	0.905283	-0.419319	0.227717	-0.148212	0.682815	-0.458815	0.182275
uXogJQogs6Lo48d7iU	ILMN_1243488	ABCA3	1.02753	0.248729	0.736749	1.03172	0.142757	0.639296	-1.00773	0.798834	0.999869	1.03604	0.100901	0.538493	-0.344087	0.330274	-0.288255	0.419275	-0.0706076	0.846314
Ht0pfUwHIJLgk6f4Xo	ILMN_2965613	ABCA6	1.09939	0.00518497	0.141819	1.04133	0.359493	0.816118	-1.00897	0.836574	0.999869	1.02615	0.43891	0.826918	-0.0193958	0.9605	-0.135279	0.709433	-0.141288	0.697029
ckR6Eiw.6J.YKBKJ6g	ILMN_2965612	ABCA6	1.11058	0.0042537	0.128607	1.04229	0.350568	0.810981	1.01012	0.893218	0.999869	-1.04544	0.394402	0.806021	0.105575	0.771612	-0.234487	0.514345	0.103347	0.776329
KXHsodjV.2KSYM6r9c	ILMN_2720640	ABCA6	NA	NA	NA	-1.00062	0.969738	0.992883	NA	NA	NA	NA	NA	NA	NA	NA	-0.202613	0.601101	NA	NA
rv1AXpaSTVAbtJY9eg	ILMN_1221703	ABCA7	1.02557	0.422638	0.841764	1.00071	0.973637	0.994164	1.02031	0.454368	0.999869	-1.03514	0.0876714	0.50976	-0.23381	0.515595	-0.233614	0.515958	0.191658	0.595811
l4lpjJfTSjRPV6p4HU	ILMN_2896639	ABCA7	1.01597	0.525087	0.886375	NA	NA	NA	NA	NA	NA	NA	NA	NA	-0.198763	0.581979	NA	NA	NA	NA
r.Fzp6.cd3Lp0CQ.7c	ILMN_2686700	ABCA8A	-1.01938	0.736273	0.954539	1.05648	0.301287	0.78164	1.01685	0.738773	0.999869	1.06726	0.176987	0.635186	0.272269	0.446634	0.414245	0.233979	0.119166	0.760092
cUKJKJ6Ol_DyCDyHXU	ILMN_2956871	ABCA8B	1.03462	0.374835	0.8172	-1.05811	0.137023	0.633052	-1.06172	0.0126225	0.647377	-1.05775	0.0635991	0.465062	-0.243086	0.498572	0.0823062	0.82117	-0.208008	0.564164
rReiM.nkuKp_ZALRnk	ILMN_2718700	ABCA8B	NA	NA	NA	NA	NA	NA	NA	NA	NA	-1.00126	0.953349	0.993696	NA	NA	NA	NA	NA	NA
K16oFde6x96OJTYeo4	ILMN_2699881	ABCA9	-1.02642	0.332659	0.796279	-1.02928	0.186017	0.699085	1.01826	0.482819	0.999869	1.04877	0.122018	0.569536	0.230836	0.521104	-0.021261	0.956704	0.326843	0.356638
rTXqgV17rH3o4lNh6g	ILMN_2699880	ABCA9	1.02318	0.393251	0.826896	1.03332	0.139496	0.636966	1.016	0.569956	0.999869	-1.02746	0.329337	0.769558	0.451363	0.190401	-0.0925578	0.799255	0.457342	0.183864
BoqeavtMncSIPPDn8Q	ILMN_2758509	ABCB11	1.09906	0.297389	0.774676	1.01741	0.774585	0.965033	-1.04382	0.504921	0.999869	-1.13391	0.0546527	0.443646	-0.257516	0.472577	-0.0362258	0.92086	-0.601297	0.0659469
3DrQTUpaREgfOB37xI	ILMN_2648742	ABCB4	1.11971	0.013308	0.224436	1.07027	0.370419	0.824005	1.00763	0.889931	0.999869	-1.02214	0.687017	0.926169	-0.523765	0.120218	0.141528	0.696535	0.411968	0.236821
BKCkYJXntWK6b85Yjs	ILMN_2833596	ABCB6	-1.01548	0.689262	0.94389	-1.00616	0.806738	0.968191	1.01928	0.625345	0.999869	1.02009	0.458766	0.833659	-0.259497	0.469055	-0.535229	0.13756	0.0341748	0.92533
fBHS_.qV0dSiHpSl6w	ILMN_2864834	ABCB8	-1.00261	0.908729	0.986284	-1.03016	0.269254	0.761739	1.00364	0.899318	0.999869	-1.01432	0.664761	0.918574	-0.31055	0.382484	0.244466	0.49606	-0.526187	0.118204
KUWnyx7W5JUdTT7TpQ	ILMN_2663015	ABCB8	-1.00723	0.769006	0.96243	-1.01191	0.530693	0.891401	NA	NA	NA	1.01647	0.447841	0.827714	0.204031	0.571802	-0.413361	0.235081	NA	NA
KEiV_gpS7nou6XkceU	ILMN_2590908	ABCB8	-1.03139	0.128857	0.590772	-1.03784	0.125589	0.615252	NA	NA	NA	1.00928	0.720312	0.936198	0.396121	0.25713	-0.0109643	0.976019	NA	NA
ls90j66KqFCkOVKt6c	ILMN_2597248	ABCB9	-1.00293	0.876592	0.979949	NA	NA	NA	NA	NA	NA	NA	NA	NA	0.472816	0.167571	NA	NA	NA	NA
lUqeetzv9d7n3F33Rs	ILMN_1238608	ABCC10	1.00913	0.74987	0.957839	-1.01479	0.325862	0.795492	1.01426	0.50423	0.999869	1.0084	0.725654	0.938387	-0.379508	0.279415	0.19985	0.579874	-0.502587	0.138738
6l09IYU1oGL3VLka00	ILMN_2606719	ABCC2	1.04175	0.684665	0.9435	1.04327	0.261749	0.75494	1.07649	0.143377	0.999869	1.01445	0.741892	0.944471	-0.388982	0.266582	-0.326532	0.357122	0.426012	0.219606
iX5968.MIPXwWqEe6k	ILMN_2655359	ABCC2	1.03541	0.573705	0.905707	1.08257	0.0016209	0.12507	1.04204	0.275013	0.999869	-1.05692	0.192998	0.654509	-0.26331	0.46231	0.344462	0.329711	-0.137665	0.704501
Kah_XI45PUKv31_0jo	ILMN_2685157	ABCC3	1.13947	0.00509965	0.141413	1.19403	0.00611795	0.215844	1.11364	0.168579	0.999869	1.08445	0.0519731	0.435918	-0.318211	0.370218	-0.111498	0.759107	-0.172299	0.634086
HpzVb2nezvVFA7145U	ILMN_3048492	ABCC5	-1.02048	0.331226	0.795273	1.02324	0.256554	0.75422	-1.00217	0.918628	0.999869	NA	NA	NA	-0.211888	0.55675	-0.47237	0.168028	-0.43465	0.209383
olOVFUpQIg6wd0lQns	ILMN_2934941	ABCC6	-1.05906	0.287957	0.769798	1.01254	0.775883	0.965176	-1.03177	0.509234	0.999869	-1.01446	0.75289	0.947487	-0.39919	0.253123	0.164866	0.649	-0.193526	0.592163
fiwo2f10CvFdUVWc.c	ILMN_3104271	ABCC9	-1.07198	0.0169625	0.247506	-1.00194	0.952403	0.991315	-1.02925	0.364317	0.999869	1.06115	0.0680605	0.477901	0.811081	0.00440624	0.128705	0.723074	-0.191052	0.596997
6Tk9hT_173DzgibFII	ILMN_2623859	ABCC9	NA	NA	NA	-1.00753	0.642487	0.931552	NA	NA	NA	NA	NA	NA	NA	NA	-0.066748	0.854638	NA	NA
x_3A_UE4sV5SRKK4eo	ILMN_1245447	ABCD1	-1.10832	0.0134561	0.22576	-1.00754	0.84441	0.975918	-1.00118	0.975662	0.999869	1.00821	0.853295	0.972413	-0.310984	0.381783	-0.109715	0.762866	-0.445934	0.196451
K0p5z6p6j9XHdTBESk	ILMN_1245831	ABCD2	1.07542	0.412264	0.836266	1.00364	0.933613	0.98955	1.08075	0.00278679	0.400963	1.03305	0.436846	0.82512	-0.481675	0.158646	0.478186	0.162127	-0.130728	0.71887
3b4uKAJAL6LZJ2eg9U	ILMN_1243944	ABCD2	1.08327	0.336913	0.797671	1.00674	0.836897	0.974258	1.05135	0.0557285	0.987283	1.07163	0.0464986	0.420555	-0.440557	0.202554	0.509926	0.132134	-0.0218543	0.952216
ioGt3h16EHHXs2nenU	ILMN_2925281	ABCD3	1.14156	0.00196235	0.0847938	1.12777	0.0436606	0.451285	1.10414	0.0603743	0.999869	-1.00906	0.828408	0.967861	-0.151712	0.675664	-0.233131	0.516851	-0.126581	0.727497
KUarnvXl0glPfR46hE	ILMN_2607474	ABCD4	-1.00847	0.672127	0.939075	1.01186	0.582661	0.911212	NA	NA	NA	-1.01495	0.591967	0.896494	-0.107414	0.767725	0.33542	0.343396	NA	NA
lEhCglY4lqCiUSPReI	ILMN_2981792	ABCD4	1.00191	0.928139	0.988176	NA	NA	NA	NA	NA	NA	NA	NA	NA	0.0265451	0.941973	NA	NA	NA	NA
3eg84oK6PEOBKkpIEo	ILMN_2982652	ABCE1	-1.00342	0.905913	0.985282	1.00286	0.917235	0.988022	-1.00827	0.914164	0.999869	1.00781	0.80096	0.95765	0.359091	0.308182	-0.0353403	0.92279	-0.10993	0.762412
xIrhf57nq9V0pcvCuk	ILMN_2768926	ABCF1	-1.03955	0.393448	0.826896	1.04726	0.186233	0.699085	1.06559	0.333183	0.999869	1.0761	0.0356735	0.379597	0.0205165	0.955139	-0.287933	0.419818	0.0873989	0.810269
W4JtUKLEW5n0X1SFVY	ILMN_2760415	ABCF1	1.03837	0.164894	0.651734	1.038	0.186185	0.699085	1.01242	0.693663	0.999869	1.00935	0.751447	0.946744	0.155537	0.667875	0.0797756	0.826597	-0.273483	0.444529
EJtUKLEW5n0X1SFVZc	ILMN_2693594	ABCF1	1.01714	0.528509	0.887841	1.03271	0.0568489	0.496005	-1.00994	0.788624	0.999869	1.01401	0.685518	0.925662	0.47455	0.165801	0.199067	0.607618	0.447173	0.195061
o1RbmsI1RRe0865IG4	ILMN_1249522	ABCF2	-1.00088	0.977508	0.994678	1.00942	0.805433	0.968191	-1.04695	0.320671	0.999869	1.04036	0.18059	0.640917	0.397981	0.254697	0.561895	0.0909391	0.630683	0.050578
9lJU0FW9fPn3r_id6k	ILMN_2789544	ABCF2	1.00763	0.876118	0.979949	1.02534	0.425148	0.848913	-1.03751	0.454835	0.999869	-1.00477	0.898158	0.983761	0.0639323	0.860718	-0.0382274	0.9165	0.522962	0.12089
Qc7tNxQu1DAIoJxIVU	ILMN_1242066	ABCF2	1.00544	0.9094	0.986284	1.04169	0.216935	0.718323	-1.03812	0.513301	0.999869	1.03522	0.468394	0.838829	-0.494166	0.176317	-0.111981	0.75809	0.235702	0.512104
0hntP8.VFuawjVFF7Q	ILMN_2669034	ABCF2	1.02081	0.518273	0.882457	1.05486	0.149715	0.652725	-1.00299	0.946779	0.999869	1.00247	0.942981	0.991877	0.642965	0.0449334	0.376676	0.283315	0.0435228	0.904974
lev_gjV4nFOykFB1Cc	ILMN_2677696	ABCF3	1.04121	0.13218	0.59544	1.00104	0.964759	0.992064	-1.00188	0.965914	0.999869	-1.00517	0.890004	0.980684	-0.344827	0.329166	0.438979	0.237166	0.280434	0.432561
fWtIZHrt7sfag783uM	ILMN_2441335	ABCG1	1.05256	0.0196223	0.264114	NA	NA	NA	NA	NA	NA	NA	NA	NA	0.157887	0.663105	NA	NA	NA	NA
utxBTSj1N5hX7t4V_4	ILMN_2725781	ABCG5	1.0698	0.18678	0.679464	1.27991	0.00272682	0.157642	1.37363	8.91726e-05	0.193445	1.06526	0.0596672	0.45706	0.398679	0.253788	0.295129	0.40776	0.0659584	0.856342
ZkRr6dUvnm574d4_Xg	ILMN_2789904	ABCG8	1.19699	0.0143069	0.233456	1.28283	0.00177858	0.130894	1.26433	0.0141877	0.680704	1.02325	0.638822	0.911788	0.0448756	0.902032	0.0659839	0.856287	0.0430897	0.905916
ieF6ix0deCOgInhCKE	ILMN_1245678	ABHD1	-1.02337	0.310889	0.779988	-1.01541	0.456608	0.863096	NA	NA	NA	-1.02625	0.181499	0.641299	0.229913	0.522818	-0.367093	0.296728	NA	NA
lerUSYQFUIfTo57RSc	ILMN_2453209	ABHD11	-1.07708	0.0130765	0.223469	-1.01199	0.752873	0.961318	1.01652	0.677707	0.999869	1.05535	0.0815435	0.499808	-0.0260901	0.942967	-0.244421	0.496142	0.400619	0.251271
lXICKHSESakinXjoXs	ILMN_2774267	ABHD12	-1.04395	0.138908	0.612314	1.01291	0.609773	0.919419	-1.00505	0.821555	0.999869	-1.02715	0.460341	0.834527	-0.269859	0.450827	-0.419296	0.227746	-0.0814712	0.82296
62ItH0knWUXlQUdTrg	ILMN_2888454	ABHD14A	1.00355	0.860477	0.978869	NA	NA	NA	NA	NA	NA	NA	NA	NA	0.406964	0.243133	NA	NA	NA	NA
Qk6M90lCVP15Xiv6i4	ILMN_3007862	ABHD14B	-1.11565	0.0051267	0.141413	1.03172	0.313519	0.788484	1.06759	0.229839	0.999869	1.02121	0.443715	0.826928	-0.275795	0.440531	0.0589144	0.871571	-0.0995473	0.784385
or.igg54KVCBDCUydU	ILMN_1234692	ABHD15	1.01069	0.683635	0.943417	-1.01812	0.416587	0.843432	-1.01388	0.779347	0.999869	NA	NA	NA	-0.366508	0.297557	0.139512	0.700689	-0.286832	0.421679
Nf_4d307578y3pW6oQ	ILMN_2731523	ABHD16A	1.00097	0.976927	0.994646	-1.00632	0.834097	0.97363	1.05843	0.382816	0.999869	1.02102	0.491709	0.85145	0.0341148	0.925461	-0.417163	0.230367	-0.367451	0.296221
HgPHSfqLeIF6l9epeI	ILMN_1252016	ABHD2	-1.03151	0.339526	0.799598	-1.03604	0.0929508	0.567168	-1.03357	0.184618	0.999869	-1.01934	0.374137	0.795937	0.428382	0.216773	-0.441041	0.202001	0.204305	0.571276
BU_TbyU64QnEI90V94	ILMN_2620767	ABHD2	-1.01496	0.670238	0.938961	-1.04245	0.026012	0.371694	-1.01737	0.476467	0.999869	1.00182	0.924706	0.988524	0.45392	0.187589	-0.419542	0.227444	0.700168	0.0241577
xv96Kg3pcpDkfE6Ni0	ILMN_2677728	ABHD3	1.03373	0.450067	0.854473	1.01323	0.77527	0.965033	1.01154	0.797826	0.999869	-1.06277	0.10868	0.549721	0.180397	0.617975	0.159923	0.658979	-0.356413	0.312066
cd1Lg3T1K153CneqHI	ILMN_2713464	ABHD4	-1.07565	0.00579808	0.14697	-1.03356	0.30715	0.785715	1.01943	0.622249	0.999869	-1.01164	0.715319	0.934492	-0.685069	0.0288108	-0.404497	0.246279	-0.393076	0.261138
6rIE.uSh3x_ktFJdLc	ILMN_2739295	ABHD5	1.00662	0.788007	0.967532	-1.00123	0.963547	0.992064	1.04144	0.147732	0.999869	-1.0113	0.703723	0.929692	0.180443	0.617883	-0.179967	0.618826	0.139267	0.701195
rUXa0lcIPhQiogTEh4	ILMN_2853619	ABHD6	1.08367	0.0234025	0.289981	1.1202	0.000417511	0.0725786	NA	NA	NA	NA	NA	NA	-0.126577	0.727507	-0.469054	0.171449	NA	NA
Nk5VImBSkS0u_iHS5U	ILMN_3002505	ABHD8	-1.00886	0.700579	0.944148	NA	NA	NA	1.03716	0.281648	0.999869	NA	NA	NA	-0.484162	0.186603	NA	NA	0.355164	0.313887
3RELur9zseKvkj84SQ	ILMN_1234139	ABI1	1.05046	0.0599923	0.446747	-1.07995	0.00892547	0.261768	1.05154	0.0879068	0.999869	-1.06433	0.0889613	0.511757	-0.256682	0.474063	0.0575436	0.883096	-0.0553595	0.879272
iMugsuigmgliIEuokk	ILMN_3094886	ABI1	-1.02358	0.181547	0.671822	1.02109	0.297112	0.779829	-1.03137	0.347528	0.999869	-1.02745	0.16686	0.624909	0.508169	0.133698	0.459374	0.181673	-0.628736	0.0515139
xE9fu5lPCRdSODioS0	ILMN_3006643	ABI2	1.02933	0.392302	0.826896	-1.04444	0.134159	0.627541	1.02673	0.422945	0.999869	1.0709	0.0496077	0.429525	0.244852	0.495359	0.162894	0.652976	0.266446	0.456795
xzjekvEcKvVIi_useI	ILMN_3006644	ABI2	1.05086	0.0384376	0.364397	-1.00233	0.939194	0.990198	-1.00302	0.915905	0.999869	1.00363	0.936389	0.989706	0.0427549	0.906644	-0.247511	0.490538	-0.0323412	0.929328
ri.CRdlSKFVJ050gjY	ILMN_1223041	ABI3	-1.0301	0.425576	0.842615	1.0161	0.592006	0.914786	1.00575	0.875028	0.999869	-1.00102	0.968151	0.996055	-0.599989	0.0666944	-0.254072	0.478727	0.244048	0.496821
3HRKn0FA1UhCHX.qoE	ILMN_2630626	ABI3BP	NA	NA	NA	NA	NA	NA	NA	NA	NA	1.04008	0.127996	0.580696	NA	NA	NA	NA	NA	NA
TOCqEffeel_euHoieo	ILMN_2771109	ABPB	-1.00096	0.95859	0.990973	NA	NA	NA	NA	NA	NA	NA	NA	NA	0.831818	0.00284212	NA	NA	NA	NA
65FCgs3rr3XiOql_SU	ILMN_2687062	ABR	-1.01465	0.387197	0.825039	NA	NA	NA	NA	NA	NA	NA	NA	NA	0.00756479	0.983453	NA	NA	NA	NA
6WTEqehKGyqu7pDAn4	ILMN_2699477	ABTB1	-1.05091	0.10243	0.54208	-1.01824	0.520343	0.886177	-1.01455	0.580023	0.999869	1.02231	0.421523	0.818877	-0.273869	0.475784	0.170009	0.638668	-0.471453	0.16897
Q6hFevkCU.sX_Kio5I	ILMN_2762728	ACAA1A	1.01233	0.731412	0.953616	1.06978	0.0666362	0.522287	1.11634	0.00838547	0.560544	-1.03381	0.351064	0.784615	-0.278701	0.435531	-0.0156961	0.965673	-0.0729	0.841376
HupHqk1DWvd2tgUCEs	ILMN_2659997	ACAA1B	1.07737	0.0115376	0.208922	1.27227	0.000933298	0.10882	1.17314	0.000220821	0.193445	1.03107	0.625856	0.909282	-0.0180236	0.960586	-0.29478	0.408341	0.00711412	0.984439
fonxqpfdCh93lFj8Hg	ILMN_2704823	ACAA2	1.1253	0.444112	0.850794	1.07762	0.20886	0.711806	-1.0424	0.526437	0.999869	1.07068	0.109152	0.549721	0.709429	0.0215752	0.377365	0.282364	0.206213	0.567607
ZUgRJeCk0QkR5UR8eo	ILMN_2788984	ACAA2	1.08013	0.0314962	0.332742	1.00211	0.96519	0.992064	1.04642	0.675203	0.999869	1.06924	0.254718	0.717884	0.315582	0.374406	0.0478057	0.895664	-0.214853	0.55111
r_ifGql90KH3eUWPwc	ILMN_2704826	ACAA2	1.11226	0.530955	0.889264	1.09695	0.111203	0.59002	-1.02495	0.714379	0.999869	1.06624	0.160765	0.617052	0.680206	0.0304307	0.00934172	0.979567	0.297	0.404651
66J8aqX3Qofd5RY.B4	ILMN_2704822	ACAA2	1.14892	0.395398	0.828312	1.03887	0.484612	0.874397	1.02608	0.716992	0.999869	1.03504	0.480257	0.846991	0.700057	0.0241899	0.345328	0.328415	-0.0793549	0.8275
ljkoFJLlSLsjni.pOs	ILMN_2821158	ACAD10	-1.04984	0.18872	0.682974	-1.0131	0.779218	0.965611	-1.02458	0.591364	0.999869	1.00337	0.921231	0.988031	0.414729	0.233378	-0.179299	0.620151	-0.581215	0.0780366
omfZ46V44LEUnhLpwg	ILMN_2744129	ACAD10	-1.01752	0.697123	0.944148	-1.05613	0.156297	0.659759	1.00344	0.941482	0.999869	-1.01949	0.664185	0.918472	-0.0536185	0.883046	-0.173613	0.631463	-0.592958	0.0708065
cUe7hR47lRtEgx49I4	ILMN_2644161	ACAD12	-1.00083	0.971705	0.993645	-1.00297	0.905355	0.984801	NA	NA	NA	-1.01502	0.550934	0.885303	0.385748	0.270926	0.335957	0.342574	NA	NA
roDigSKRA.5UWd7FOg	ILMN_2754690	ACAD8	-1.01871	0.683424	0.943417	-1.01276	0.721197	0.951616	1.02689	0.421899	0.999869	1.03691	0.178755	0.638172	0.39353	0.260538	0.321196	0.365494	0.197855	0.583741
Bjeh7dl_Mfe03_CX6U	ILMN_2615170	ACAD8	NA	NA	NA	1.02253	0.615493	0.922147	-1.03385	0.597727	0.999869	-1.02388	0.563506	0.889963	NA	NA	0.184071	0.610712	-0.0646509	0.859166
frvAmrJQTXTQfs6Th4	ILMN_1253361	ACAD9	-1.00274	0.959819	0.99126	-1.05975	0.204703	0.709376	1.01552	0.687913	0.999869	-1.01969	0.537128	0.877166	0.232591	0.547015	0.2252	0.531608	-0.58907	0.0731498
KvAmrJQTXTQfs6Th54	ILMN_2656805	ACAD9	-1.00515	0.941887	0.988746	-1.04297	0.47461	0.868547	-1.01037	0.809371	0.999869	-1.08294	0.0177153	0.289315	0.155466	0.66802	0.0999329	0.783567	-0.713665	0.0204601
inUz1VKE_vVFO8VUFU	ILMN_2783519	ACADL	1.03217	0.417011	0.838687	1.09623	0.016875	0.329421	1.06908	0.09703	0.999869	-1.05718	0.142621	0.595976	-0.117079	0.747372	-0.0293667	0.935816	-0.3395	0.337185
lSiDf9dok4T.Woi7Cg	ILMN_2689473	ACADL	1.06095	0.356209	0.808996	1.05222	0.339839	0.804058	1.01906	0.572865	0.999869	1.01964	0.684556	0.925413	0.628889	0.05144	0.0655064	0.857318	0.149974	0.700144
0aPVOmigXt9J3OuFf0	ILMN_2810473	ACADM	1.08882	0.0318809	0.335695	1.0771	0.143992	0.64242	1.16003	0.0378532	0.906494	1.00807	0.850414	0.972128	0.301099	0.397881	-0.301367	0.397441	0.0829187	0.819857
fVl54XpueU74CEEIBc	ILMN_1256725	ACADS	1.08251	0.158926	0.645233	1.03968	0.120601	0.607514	1.01724	0.714926	0.999869	-1.02716	0.3881	0.801577	0.617399	0.0571928	-0.0904089	0.803839	0.174614	0.653194
HulSOkaL9Lv4tVKvns	ILMN_2806676	ACADS	1.07414	0.161618	0.64601	1.10078	0.023245	0.357722	1.00353	0.938529	0.999869	-1.04685	0.127298	0.579453	-0.293942	0.409738	-0.63852	0.0469248	-0.470375	0.170082
HL1S87.yqwwL06e_jQ	ILMN_2614728	ACADSB	-1.0687	0.276496	0.76263	1.00531	0.880407	0.979644	-1.0397	0.80172	0.999869	-1.01974	0.651486	0.91391	-0.364995	0.299708	0.452849	0.188763	0.0295647	0.935384
TuKnFYaRJOIA53uMno	ILMN_2956932	ACADVL	1.08128	0.0404195	0.376451	1.03856	0.474673	0.868547	1.04039	0.557602	0.999869	1.02908	0.47293	0.842027	0.328202	0.354523	-0.176646	0.62542	0.125217	0.730342
inrHdRXuVDvf7x4ij8	ILMN_1236232	ACAP3	-1.02488	0.346696	0.804223	-1.00825	0.643815	0.931908	-1.04214	0.0395053	0.918562	-1.01821	0.331903	0.7709	0.0950926	0.793856	-0.569532	0.0856869	-0.0545737	0.889099
3H6jvyKXuO8pUkhLho	ILMN_2643977	ACAT1	1.11917	0.0135747	0.226275	-1.01625	0.661991	0.939204	-1.00951	0.789499	0.999869	-1.05608	0.16517	0.623137	0.313076	0.378418	-0.188908	0.626422	-0.0517559	0.887087
o9Sniuqys9Se9y0gh4	ILMN_1253008	ACAT2	-1.10999	0.276941	0.76263	-1.10778	0.27445	0.765012	1.14295	0.081276	0.999869	1.05489	0.437949	0.8264	0.351643	0.319047	-0.215985	0.548962	-0.587006	0.074414
He5IZSqIkEo4EQjWFQ	ILMN_1216631	ACAT3	-1.0324	0.585533	0.911007	-1.03048	0.600823	0.917558	-1.06629	0.37539	0.999869	-1.08209	0.174738	0.631747	0.280542	0.432376	0.2434	0.498	-0.489463	0.151042
HX736iS4O0fxOnv3tE	ILMN_1235783	ACBD3	1.00765	0.757966	0.959649	-1.03367	0.345742	0.809384	-1.01685	0.568393	0.999869	-1.01975	0.543643	0.880197	-0.262342	0.495272	-0.0346244	0.92435	0.348936	0.323047
9qH6F6Xgh4_noK_vko	ILMN_3150296	ACBD4	-1.00285	0.932075	0.988176	1.009	0.795033	0.966125	1.08918	0.04582	0.946373	-1.14231	0.00182078	0.108003	0.38415	0.307379	-0.593974	0.0702022	-0.0226729	0.950429
0Xgh4_noK_vkoCFolU	ILMN_2689540	ACBD4	1.02641	0.557318	0.897696	-1.07046	0.0792193	0.548344	1.07195	0.0900344	0.999869	-1.10208	0.0160141	0.277026	-0.218012	0.545127	-0.0772424	0.832037	-0.191466	0.596188
oCI55j3EnHEJKcU6pU	ILMN_3071515	ACBD4	NA	NA	NA	1.00489	0.845368	0.975961	1.02236	0.35066	0.999869	1.02576	0.329661	0.769558	NA	NA	0.0969999	0.789798	0.329618	0.352326
NEBKQeChXsB.Rpej3o	ILMN_2682307	ACBD5	1.06808	0.626862	0.925065	1.04373	0.188381	0.702591	1.01476	0.671719	0.999869	1.06356	0.10421	0.543077	-0.706069	0.0224891	0.0417876	0.908749	0.450767	0.19106
WGnn5SCK4ankCa3d54	ILMN_1232903	ACBD6	1.03047	0.317174	0.782891	1.04454	0.0803723	0.549776	1.03303	0.243111	0.999869	1.08918	0.0292639	0.351535	-0.260326	0.467585	0.0293148	0.935929	0.577028	0.0807255
f._eAMfgGMSaH3UXSk	ILMN_2632101	ACCN5	-1.04181	0.131581	0.59479	NA	NA	NA	NA	NA	NA	NA	NA	NA	0.0872716	0.810541	NA	NA	NA	NA
TqcSiHi7o5lP7S6h0Y	ILMN_2776485	ACCS	-1.08256	0.0331793	0.341614	-1.05059	0.266439	0.758706	NA	NA	NA	1.01483	0.684044	0.925413	-0.108337	0.765775	0.148442	0.682343	NA	NA
0VKzii0eoTJIoROp4Y	ILMN_2930819	ACD	-1.03004	0.381107	0.821623	-1.01271	0.590542	0.914228	1.00181	0.957158	0.999869	1.00678	0.839389	0.969501	-0.367965	0.295493	0.472415	0.167982	-0.129193	0.722061
KprOxXp4LDPBTJ3qKM	ILMN_2629112	ACER2	1.07709	0.0665619	0.463768	1.01818	0.500823	0.877054	1.09601	0.00472886	0.467837	1.10626	0.000443488	0.058018	0.489098	0.151394	0.0130129	0.971539	0.0435641	0.904884
l6Xvqz8nXp.N2.lehc	ILMN_2681057	ACER3	1.1439	0.00533585	0.142876	1.04688	0.340476	0.804969	1.02806	0.542477	0.999869	-1.01786	0.705593	0.930498	-0.254953	0.47715	-0.0669108	0.854286	0.45673	0.184527
crog.qf98ErwS.uetM	ILMN_2669782	ACER3	1.04041	0.237013	0.724423	1.02394	0.490793	0.874397	-1.0319	0.74523	0.999869	1.01381	0.604172	0.904506	-0.333199	0.346799	-0.0678409	0.852279	0.148812	0.681587
uHFJBeld9dd9dSIhS0	ILMN_2755195	ACIN1	1.0556	0.270435	0.754856	-1.00474	0.924323	0.989048	1.0624	0.16394	0.999869	-1.00201	0.961421	0.995149	0.587736	0.0739654	0.431094	0.213557	-0.436799	0.206883
We8LeIqCJynOCoI7pY	ILMN_2724347	ACIN1	-1.0088	0.715809	0.947794	1.00369	0.817963	0.970688	NA	NA	NA	NA	NA	NA	-0.612986	0.0595108	-0.585971	0.0750531	NA	NA
BnuA7fu0u13u9OSWH4	ILMN_1240770	ACLY	-1.14255	0.0418784	0.382371	-1.13134	0.318318	0.789923	1.088	0.413031	0.999869	1.34319	0.0126068	0.250568	-0.164269	0.650203	-0.111699	0.758684	-0.303832	0.393399
xSSECdB6AJu.6Rd3VI	ILMN_2801568	ACN9	-1.0046	0.921049	0.987411	1.00307	0.912929	0.986935	1.00591	0.847865	0.999869	1.00066	0.982329	0.997198	0.102906	0.777261	0.254963	0.477133	0.539804	0.107274
i6lRRTRDfVHCMUo3rg	ILMN_2709810	ACNAT2	1.05971	0.409937	0.835424	-1.07977	0.313958	0.788585	-1.17125	0.041777	0.928817	-1.10503	0.198513	0.660166	0.501097	0.140103	0.125502	0.729748	0.0803556	0.825353
WkB3Ay7sC5SLAuSouc	ILMN_2858121	ACNAT2	1.01366	0.781863	0.967532	-1.02625	0.619792	0.923603	-1.01608	0.904963	0.999869	NA	NA	NA	-0.0612136	0.866596	-0.181299	0.61619	-0.0939514	0.796286
xN6Pcg0agrWyxQIgdk	ILMN_1216382	ACO1	1.00224	0.951629	0.989875	-1.01147	0.750184	0.96069	1.05073	0.628504	0.999869	-1.00243	0.955959	0.994823	0.592411	0.0711331	-0.0710716	0.845314	-0.247831	0.489959
0eXJdJUuBRT4qb8Iw4	ILMN_2748837	ACO2	-1.04368	0.28477	0.767851	1.08914	0.0800006	0.549487	-1.01213	0.828937	0.999869	1.04461	0.162272	0.619137	0.0728809	0.841417	0.361875	0.30417	-0.150004	0.67915
l7Qtfh6ZOSjXq9DUnk	ILMN_3139875	ACOT1	1.79702	8.18494e-05	0.0171679	1.40438	0.193944	0.702591	1.22226	0.0297035	0.841967	-1.0804	0.714688	0.934492	0.0261892	0.94275	0.0599384	0.869355	0.318724	0.369404
EW06d6fPEHGOF1UIE4	ILMN_3062267	ACOT1	1.28471	0.00191289	0.0841005	1.29409	0.14532	0.644435	1.16516	0.0470702	0.951796	1.12706	0.389641	0.802357	0.691878	0.0266429	0.085366	0.814617	0.299727	0.400141
fkdWke4TLlwwK7niAA	ILMN_2910627	ACOT10	1.00792	0.686123	0.943829	-1.01377	0.555585	0.899416	-1.01843	0.457553	0.999869	-1.04523	0.0589801	0.454242	-0.266651	0.456436	0.0942337	0.795685	-0.551146	0.0986735
BdihoCF7qBf53lv_yE	ILMN_1227579	ACOT11	-1.14021	0.000244604	0.0286358	1.09323	0.0358241	0.419234	1.07704	0.00813654	0.560544	1.00635	0.879743	0.977975	0.257963	0.502759	0.113682	0.75451	0.264691	0.459877
6t6CKQS.ojXtNOobS4	ILMN_2733465	ACOT11	-1.08704	0.00391897	0.122155	NA	NA	NA	NA	NA	NA	NA	NA	NA	-0.232277	0.518433	NA	NA	NA	NA
lSivSp9fTVSMTJC5Kk	ILMN_2799351	ACOT11	-1.02187	0.410401	0.835875	NA	NA	NA	NA	NA	NA	NA	NA	NA	0.239931	0.504335	NA	NA	NA	NA
6MhLOh1L_SjcXxUo6s	ILMN_2719650	ACOT12	1.01645	0.714932	0.946972	1.05787	0.309303	0.787224	-1.03973	0.299021	0.999869	1.03006	0.584609	0.893647	0.22303	0.535673	0.34155	0.334087	-0.028994	0.936629
iXqgeIEmoIVgglQQ5Q	ILMN_2961626	ACOT13	-1.00784	0.838879	0.976528	1.11149	0.0265468	0.372161	1.10118	0.344963	0.999869	1.04376	0.28059	0.737664	0.127556	0.743642	0.047135	0.897121	0.223362	0.535051
WkgHlv.aAdLdUmJ7Lk	ILMN_2644827	ACOT3	1.35667	0.000613772	0.0454372	1.45268	0.00830531	0.251288	1.30123	0.000607924	0.226613	1.29706	0.13918	0.59366	0.351375	0.353801	0.0467777	0.897897	-0.367562	0.33047
Zrz3HFJe5_8SPaczuM	ILMN_2622613	ACOT4	1.20336	0.0219986	0.282503	1.1231	0.137051	0.633052	1.16923	0.00157123	0.311592	1.11602	0.144631	0.598191	0.179986	0.618788	0.057626	0.874361	-0.0333551	0.927117
N7TRTdaGThfRCQwtTo	ILMN_2606180	ACOT7	-1.05239	0.151736	0.631136	1.03746	0.163788	0.674117	-1.05527	0.0679754	0.999869	1.01457	0.643561	0.912848	0.613018	0.0594936	-0.370298	0.292205	-0.509602	0.132422
9X30XG7V4FKKkJQ5e4	ILMN_2807084	ACOT7	-1.05642	0.0671856	0.464844	1.01708	0.534125	0.89276	1.03418	0.396047	0.999869	1.03089	0.36103	0.788847	0.041594	0.90917	-0.0267592	0.941506	0.156355	0.666213
om1I45Q7p6Q706KhT0	ILMN_2660182	ACOT7	NA	NA	NA	-1.02012	0.43821	0.853435	1.01586	0.586616	0.999869	1.01333	0.600381	0.902244	NA	NA	-0.137122	0.705621	-0.421557	0.224986
fiJ677uC74uku9XOlQ	ILMN_2632264	ACOT7	-1.10559	0.0460362	0.396825	1.13066	0.00588279	0.210657	-1.00754	0.87134	0.999869	1.05593	0.321416	0.766115	-0.0622855	0.864278	0.16481	0.649112	0.208998	0.562268
ubR6NHU7r9OVT1iWFE	ILMN_2738629	ACOT8	1.1088	0.00472197	0.136204	-1.01698	0.697925	0.947849	-1.03955	0.262384	0.999869	-1.03898	0.376192	0.795937	0.492134	0.148486	-0.323335	0.362127	-0.300207	0.399351
fe5Uoq7jWPgl0rtIiw	ILMN_2983587	ACOT8	1.13652	0.0159129	0.24316	1.08468	0.113237	0.592374	1.00212	0.963028	0.999869	-1.0718	0.19003	0.651069	-0.156711	0.66549	-0.111451	0.759206	-0.339756	0.336798
upy_gd.vfAJEsiI0_4	ILMN_2771368	ACOX1	1.14589	0.00996231	0.191413	1.05878	0.097398	0.571639	1.06042	0.582824	0.999869	1.02107	0.513523	0.866906	0.687558	0.0280048	0.392081	0.262455	-0.0488463	0.893403
KkarpuafvSNJiwHrE4	ILMN_1252618	ACOX2	1.03326	0.543485	0.892252	-1.16836	0.00367316	0.173147	1.00738	0.899929	0.999869	-1.16205	0.00447336	0.15498	0.335173	0.343773	-0.371268	0.290843	-0.822332	0.00349695
xFB6szfrd6rKh6d3oQ	ILMN_2949844	ACOX3	-1.01653	0.603862	0.916538	1.00331	0.90364	0.984801	-1.04865	0.164409	0.999869	1.00186	0.948476	0.99291	-0.511734	0.130538	0.164166	0.65041	-0.299739	0.400121
xOEX3vnre3SK_qe36o	ILMN_2887075	ACP2	-1.0452	0.302701	0.775585	-1.05338	0.0848299	0.555984	1.02173	0.47539	0.999869	1.00609	0.868164	0.975033	-0.143804	0.691855	-0.361619	0.304538	-0.231702	0.519497
fpIioKoFCqfHxKAgs4	ILMN_2735660	ACP5	1.0031	0.905206	0.985184	1.00376	0.838385	0.974781	NA	NA	NA	1.02917	0.228608	0.691605	-0.0680932	0.851735	0.565976	0.0881075	NA	NA
HU6B3FJFCDcKLr_5B0	ILMN_1242352	ACP6	-1.03495	0.238466	0.726465	1.01607	0.597255	0.916884	1.06011	0.366434	0.999869	1.03094	0.259311	0.722409	-0.285189	0.456967	-0.178952	0.62084	0.0604514	0.868245
T5JwZbr16vBrn729ZI	ILMN_1254634	ACPL2	-1.05464	0.373702	0.8172	1.01333	0.700422	0.948111	1.05239	0.310628	0.999869	1.03643	0.316573	0.764855	-0.589446	0.072921	-0.314343	0.376386	0.199814	0.579945
BhEzrRHTrfA6XElG.s	ILMN_2693019	ACPP	-1.02251	0.565435	0.901576	-1.07878	0.135636	0.62952	1.01382	0.701022	0.999869	1.00004	0.999472	0.999664	-0.214325	0.552113	0.23993	0.534063	-0.823776	0.0033909
rLi9XQVSnj7UJUrhXg	ILMN_2658654	ACSF3	-1.04796	0.267628	0.753534	1.01031	0.786241	0.965935	-1.02341	0.621132	0.999869	1.00511	0.859901	0.973168	0.463576	0.177193	-0.0657429	0.856807	-0.642679	0.0450595
xujnEL3t17.3B4qvKE	ILMN_2622671	ACSL1	1.1448	0.198462	0.693341	1.00073	0.993364	0.998691	1.00839	0.86143	0.999869	1.03318	0.656861	0.915699	0.101343	0.780575	0.216568	0.547858	-0.728508	0.0168671
6qWKQHU9dM8DVp7x90	ILMN_3138743	ACSL3	1.1934	0.000358925	0.0365016	-1.07459	0.276317	0.765294	1.03859	0.502114	0.999869	1.13866	0.0261153	0.33387	0.00338614	0.993102	-0.061157	0.866718	-0.385158	0.271722
0UBG8KhSojlHlVeD.Q	ILMN_3136205	ACSL4	-1.06401	0.00512468	0.141413	-1.03712	0.218735	0.71905	-1.03257	0.301895	0.999869	1.03894	0.239069	0.701631	0.371688	0.290255	0.160069	0.658683	0.0253439	0.944596
fPiYOzqpAwDmnd4.U8	ILMN_1244872	ACSL4	1.00102	0.971355	0.993645	1.00002	0.999317	0.999758	-1.02204	0.600638	0.999869	-1.00106	0.970986	0.996055	-0.244523	0.526019	0.148273	0.682691	0.195796	0.587742
KteL6gQJHupCtjkOXk	ILMN_2892222	ACSL5	1.16579	0.0165437	0.245915	-1.02146	0.642683	0.931552	1.10419	0.123051	0.999869	1.04744	0.207057	0.670076	0.264625	0.459994	0.421142	0.225492	-0.678464	0.0310255
cY6DkoKsDugiAFCFUE	ILMN_2717996	ACSM1	1.00592	0.793383	0.968585	-1.01669	0.468223	0.86718	NA	NA	NA	NA	NA	NA	0.249872	0.486273	0.239591	0.504958	NA	NA
319TZItJ77SS1IVTSI	ILMN_3111685	ACSM3	1.16942	0.0497597	0.411636	1.06504	0.199398	0.707925	1.06064	0.41876	0.999869	-1.01261	0.735117	0.941835	0.32518	0.359234	0.121426	0.738262	0.131093	0.718113
Tmrcc0dSe7qCSzfy4o	ILMN_3075043	ACSM3	1.06697	0.00519729	0.141819	1.05684	0.085491	0.556717	-1.00836	0.81006	0.999869	1.00312	0.918744	0.987619	0.132957	0.714244	0.286674	0.421946	0.0515414	0.887552
QpJS5WLH0H_dOO76O4	ILMN_2658072	ACSM5	1.0107	0.756841	0.959649	1.03054	0.218005	0.71881	1.01872	0.387053	0.999869	1.00988	0.765159	0.949075	-0.28031	0.432772	-0.191612	0.595902	0.264709	0.459846
HhA2kSXypNfrdPOUuo	ILMN_1220520	ACSM5	-1.03801	0.492124	0.87108	1.04354	0.299406	0.78161	-1.00128	0.977611	0.999869	1.03626	0.381612	0.798509	-0.544855	0.103388	0.370698	0.291643	-0.383981	0.273315
QitIZ2mRtV3eSZxZic	ILMN_1231116	ACSS2	NA	NA	NA	-1.00044	0.991198	0.998603	-1.02365	0.561035	0.999869	1.07423	0.102786	0.542034	NA	NA	0.183924	0.611002	-0.655377	0.0396739
lX5I6yT7cUvr0t1Moc	ILMN_2734181	ACSS2	-1.17696	0.233866	0.722705	-1.13054	0.536923	0.89276	1.06944	0.600162	0.999869	1.1262	0.323729	0.767086	0.361121	0.305254	0.183674	0.611496	-0.710866	0.0211923
u_6NJl1L1.UDT15UCc	ILMN_2693895	ACTA2	1.11077	0.528475	0.887841	-1.02548	0.638996	0.930892	1.0207	0.755278	0.999869	1.09929	0.24675	0.70871	-0.24299	0.498748	-0.0102678	0.979084	-0.486503	0.153906
oSE7nFfB_yV6XJBHj0	ILMN_2923445	ACTA2	NA	NA	NA	NA	NA	NA	NA	NA	NA	1.03484	0.189104	0.650789	NA	NA	NA	NA	NA	NA
36qOCVIkIio14Z4LNY	ILMN_2710353	ACTA2	NA	NA	NA	-1.00251	0.91518	0.986935	NA	NA	NA	NA	NA	NA	NA	NA	0.479536	0.160775	NA	NA
H1FZiRJ9.knX2_WtRE	ILMN_2617433	ACTB	1.03436	0.677216	0.941433	-1.1213	0.0247783	0.365751	-1.08155	0.148221	0.999869	-1.01246	0.831851	0.968617	0.651416	0.0413048	0.284273	0.426015	0.278233	0.436333
B2bU5Xi1FWqCuEk_fc	ILMN_1377923	ACTB	1.00682	0.901443	0.984371	-1.05667	0.190312	0.702591	-1.05027	0.186636	0.999869	-1.04649	0.336549	0.77559	-0.0848308	0.815762	-0.370127	0.292445	0.185214	0.60846
0a4KYSS_vokBNVQL3E	ILMN_2588055	ACTB	1.03617	0.739111	0.955235	1.05206	0.456288	0.862851	-1.11252	0.291186	0.999869	-1.01697	0.773793	0.951219	0.0327656	0.928402	0.299718	0.400157	-0.0744212	0.838102
NrgphJL6_iQE1VAvcQ	ILMN_2846865	ACTB	1.154	0.347845	0.804505	1.09822	0.274565	0.765012	-1.07799	0.485771	0.999869	-1.05395	0.355338	0.78526	0.0774545	0.831581	0.361073	0.305323	-0.210416	0.559559
QWlXU25FkLn3KaHvHg	ILMN_2698799	ACTB	-1.03901	0.46024	0.857404	-1.04266	0.298673	0.781074	-1.0095	0.879206	0.999869	-1.0789	0.138139	0.592013	-0.64955	0.0420884	-0.0570652	0.875576	0.367547	0.296085
Hr66Dx3s_ELELx5c58	ILMN_1254256	ACTL6A	1.00692	0.871863	0.979815	-1.01305	0.702183	0.948111	-1.00743	0.907896	0.999869	-1.01312	0.732948	0.941446	-0.22037	0.540677	-0.495924	0.144906	-0.115566	0.750549
Wqsrqx3TSKRPrk7u.k	ILMN_2844996	ACTN1	-1.00657	0.859548	0.97852	1.08479	0.125611	0.615252	1.07809	0.275484	0.999869	1.16344	0.000243092	0.0458135	0.164378	0.649982	0.21808	0.544997	0.0147813	0.967673
BLov52DThTroVQ5J6o	ILMN_3008110	ACTN3	-1.00587	0.836844	0.976523	-1.00571	0.759044	0.963327	1.00994	0.731493	0.999869	1.01687	0.499921	0.858678	0.194812	0.589657	0.150785	0.677555	-0.137066	0.705738
uSESESeNK02XX0K16Q	ILMN_2673599	ACTN4	1.03876	0.459927	0.857404	-1.00641	0.854134	0.9768	-1.03524	0.337648	0.999869	-1.03734	0.433083	0.824179	0.635935	0.0481097	-0.1048	0.77325	0.229563	0.523468
upWGIKUw4TO7Un3FOU	ILMN_1242390	ACTN4	NA	NA	NA	NA	NA	NA	1.02055	0.367271	0.999869	-1.04648	0.0907124	0.514644	NA	NA	NA	NA	-0.114177	0.753469
ND0KXl00l6nOG6IOFo	ILMN_2672767	ACTN4	1.04579	0.451686	0.855612	-1.11582	0.000753237	0.0947592	1.00451	0.923087	0.999869	-1.02894	0.438482	0.826918	0.632388	0.0497673	-0.281468	0.430793	-0.0500175	0.89086
0VegOO.juqAmQUWeOA	ILMN_1233481	ACTR10	1.02349	0.533165	0.890348	-1.01716	0.604576	0.918614	1.005	0.938833	0.999869	-1.00551	0.853612	0.972413	0.0380689	0.916845	-0.401906	0.249607	0.0524355	0.885612
uetRjsw9cu4wAiek7c	ILMN_2703354	ACTR10	NA	NA	NA	-1.00196	0.929194	0.98955	NA	NA	NA	NA	NA	NA	NA	NA	0.65458	0.0399987	NA	NA
HdmCUf5euqVLsfAwLY	ILMN_2728697	ACTR1A	-1.0139	0.791746	0.968503	1.01006	0.631607	0.927427	-1.03985	0.447557	0.999869	-1.00603	0.86026	0.973168	-0.475963	0.164367	-0.0519415	0.886684	0.113854	0.754147
f0q64pEuu.jnl1396U	ILMN_3161327	ACTR1B	1.02857	0.351308	0.80541	1.02783	0.291146	0.777337	-1.01135	0.734168	0.999869	1.00334	0.871802	0.975225	0.139976	0.699733	-0.499354	0.14171	0.0211414	0.953774
lj3ksnfwCRJr6MkJ4c	ILMN_2851875	ACTR3	-1.00528	0.879533	0.980453	1.06147	0.149966	0.652989	1.0647	0.577541	0.999869	1.02106	0.682418	0.924733	0.433545	0.210675	0.223306	0.535156	-0.179755	0.619246
lUClPShFevSBv9fFro	ILMN_2651496	ACTR5	1.0376	0.0800491	0.491537	NA	NA	NA	-1.00938	0.741328	0.999869	-1.01263	0.523742	0.870019	-0.201278	0.577112	NA	NA	0.14477	0.68987
6QGe6qgOTffaDzU8bk	ILMN_2660103	ACVR1	-1.08107	0.00573664	0.146219	-1.00939	0.773616	0.965033	1.02333	0.652233	0.999869	-1.01648	0.583237	0.893616	-0.216132	0.548685	-0.471275	0.169154	0.190136	0.59879
NK2tBpHF2h7dt3euF0	ILMN_1230145	ACVR2B	-1.19145	0.0113069	0.206347	1.02728	0.618359	0.923337	-1.08105	0.102154	0.999869	-1.02234	0.636232	0.911096	-0.354924	0.314237	0.20433	0.571228	-0.0261772	0.942777
utcUeUKN79V5UsMCUk	ILMN_2945472	ACY1	-1.26041	8.85296e-05	0.0178263	1.04816	0.386809	0.830563	1.02624	0.550301	0.999869	1.02602	0.531728	0.874786	-0.233195	0.516732	0.174636	0.629423	-0.18498	0.608919
xiCRuk9eC3iCNKtEuU	ILMN_1240165	ACY3	1.00505	0.920444	0.987411	-1.02513	0.420941	0.846931	1.11031	0.0856806	0.999869	1.00026	0.995278	0.999016	0.237041	0.509638	0.133183	0.713775	-0.3521	0.318375
6r3q6AkCgOgQpGKJCU	ILMN_2948663	ADAL	1.01153	0.634894	0.927881	1.00957	0.671701	0.942523	1.03906	0.264991	0.999869	-1.00812	0.721888	0.936198	0.27365	0.444239	0.201772	0.576159	0.148235	0.682768
9fI0UMNU5UTjJcSsyE	ILMN_1242772	ADAL	-1.02436	0.308776	0.779988	1.01648	0.549578	0.897371	-1.01931	0.417928	0.999869	-1.0104	0.67423	0.920967	0.493234	0.147442	0.260352	0.467539	-0.259463	0.469116
Hkk32dxd4XeiP6eXX0	ILMN_3139103	ADAM15	-1.03229	0.295186	0.774676	NA	NA	NA	NA	NA	NA	1.01997	0.35928	0.788847	-0.325264	0.359103	NA	NA	NA	NA
cnSpM9zJ7pPjjF5dLQ	ILMN_2594718	ADAM17	-1.01342	0.701543	0.944396	1.02076	0.41579	0.843432	1.02714	0.344033	0.999869	1.00447	0.853445	0.972413	-0.584349	0.0760622	0.0993263	0.784855	0.414374	0.233819
Bp5e4GiPe018Rk3.L4	ILMN_1230599	ADAM23	-1.06416	0.332323	0.796057	1.00968	0.73869	0.958001	-1.07762	0.248527	0.999869	1.04013	0.462978	0.835353	-0.645698	0.0437374	-0.00438059	0.990418	0.0655573	0.857208
xoJLr9fIwcSDzHrd6g	ILMN_2649502	ADAM9	1.08881	0.0142476	0.233456	-1.05119	0.224122	0.724174	1.06226	0.674142	0.999869	1.03807	0.328651	0.769463	0.198076	0.583312	0.562105	0.0907919	0.0345082	0.924603
9gitW3XBeNXYaUJezs	ILMN_2729103	ADAMTS2	-1.06137	0.354676	0.807524	-1.03419	0.545965	0.895531	1.038	0.550943	0.999869	1.2025	0.00530714	0.170078	0.261976	0.464665	0.0586041	0.872243	0.309562	0.384079
laUJezsCEKBQINSidM	ILMN_1221851	ADAMTS2	-1.03929	0.327427	0.792375	-1.0511	0.0663503	0.522287	1.01158	0.657263	0.999869	NA	NA	NA	0.109809	0.762667	0.401585	0.250022	-0.164066	0.673175
KinVdDt3JFDlHgjRUg	ILMN_1226259	ADAMTS2	-1.00905	0.859588	0.97852	-1.0066	0.854753	0.9768	1.01152	0.734708	0.999869	1.11236	0.0148373	0.266847	0.388668	0.267002	-0.206753	0.56657	0.190722	0.597643
HmrJSGsBYoKRTyDkSE	ILMN_2624328	ADAMTS7	1.00511	0.857152	0.978036	NA	NA	NA	NA	NA	NA	-1.00873	0.737182	0.942953	-0.311199	0.381437	NA	NA	NA	NA
ECofdI6JRXnmgnkTkc	ILMN_2650115	ADAMTSL2	-1.03796	0.366388	0.814686	NA	NA	NA	-1.00634	0.752663	0.999869	NA	NA	NA	0.511107	0.13109	NA	NA	0.551242	0.123951
rq4AIgG0kwhNclUtlE	ILMN_2459899	ADAMTSL4	-1.06345	0.0698719	0.47134	1.02463	0.253212	0.754105	-1.02048	0.390794	0.999869	1.00834	0.691977	0.92707	0.342585	0.332529	0.0804607	0.825127	0.285481	0.423965
6Uq7r41xh1W519SQHc	ILMN_2589256	ADAP2	-1.08345	0.438383	0.84867	1.01176	0.642549	0.931552	1.00461	0.914535	0.999869	-1.04974	0.191305	0.652356	-0.734409	0.0155695	0.245023	0.495049	-0.044733	0.902342
oxQgef3_o.YrqtSULU	ILMN_2704372	ADAR	-1.01024	0.711827	0.946776	1.01879	0.281396	0.769352	-1.00789	0.74932	0.999869	NA	NA	NA	-0.181744	0.615308	-0.0857076	0.813886	-0.098818	0.785934
uCIkK7V4ve6H4VWTVE	ILMN_3021272	ADAR	-1.03276	0.268724	0.753897	-1.00667	0.699009	0.948111	-1.00124	0.957664	0.999869	-1.02523	0.285973	0.742132	-0.715438	0.0200054	0.0456077	0.90044	-0.0512826	0.888114
xWxTtey4QDXGeg7nqU	ILMN_3093622	ADAR	-1.02193	0.312415	0.779988	NA	NA	NA	NA	NA	NA	NA	NA	NA	-0.663155	0.0365989	NA	NA	NA	NA
leTifXRFCVJaR4k4jk	ILMN_3105343	ADARB1	-1.16152	0.000506249	0.0440735	1.07252	0.00443585	0.190185	1.01245	0.659106	0.999869	1.11127	0.00107628	0.0872336	-0.706147	0.0224674	0.385169	0.305988	0.200833	0.577972
0YbJJwV78HtFyiIkdI	ILMN_1256624	ADAT1	-1.02741	0.421963	0.84175	NA	NA	NA	NA	NA	NA	NA	NA	NA	-0.0270541	0.940862	NA	NA	NA	NA
lFiJZ4bZ60b8zvPHu4	ILMN_2705097	ADAT2	1.01102	0.662216	0.937587	-1.0256	0.284062	0.771567	-1.00447	0.870008	0.999869	1.02771	0.318876	0.765592	0.113126	0.771986	-0.298924	0.401466	0.127614	0.725345
ufRnqGFR4VOnlyr6e4	ILMN_2656440	ADCK1	-1.03743	0.0993899	0.537121	1.01439	0.551574	0.897679	-1.00232	0.934593	0.999869	1.00641	0.7564	0.947657	0.325306	0.359037	-0.214891	0.551038	-0.214708	0.551387
TrfRI55fopUuYfgI3g	ILMN_2800813	ADCK3	1.03069	0.242805	0.731491	-1.00883	0.713385	0.951004	1.02182	0.447302	0.999869	-1.03305	0.1419	0.595457	-0.291748	0.413405	-0.514112	0.128456	-0.515673	0.127101
E_jf6lXovJ1eNcLiQU	ILMN_1214631	ADCK4	-1.07561	0.181558	0.671822	-1.0753	0.00822621	0.249685	-1.01854	0.489021	0.999869	1.0881	0.0150207	0.268583	0.350762	0.320346	-0.132189	0.734596	-0.131665	0.735618
fegNclOadFldOebves	ILMN_2918317	ADCK5	1.097	0.0412278	0.379764	1.03692	0.483606	0.873411	-1.09009	0.049183	0.960413	-1.04828	0.325056	0.767676	-0.307848	0.386855	-0.214987	0.550855	-0.29053	0.415447
Hd7Fx9eBEheGaFo3V0	ILMN_1250417	ADCY4	-1.05707	0.352661	0.806274	-1.01789	0.583301	0.911765	-1.0483	0.225167	0.999869	1.00711	0.755736	0.947657	-0.677927	0.0312105	-0.262592	0.463578	-0.204424	0.571046
3IkSm92kI1C4eKISZo	ILMN_2847004	ADCY4	-1.03657	0.28919	0.771018	1.01663	0.338376	0.802052	-1.00713	0.771943	0.999869	-1.00273	0.921683	0.988089	-0.837522	0.00249385	-0.525725	0.118587	0.244866	0.495333
WDdTsUNroUepn48lCk	ILMN_1249888	ADCY6	1.1955	0.00110352	0.0647683	1.05627	0.0719755	0.533456	1.03125	0.344207	0.999869	1.00882	0.842861	0.970205	-0.183984	0.610884	-0.251622	0.483122	0.100921	0.781469
QKNI_nkqEi9woOqdMk	ILMN_3163572	ADCY7	1.00951	0.671562	0.938961	-1.00602	0.78224	0.965611	NA	NA	NA	1.03883	0.134121	0.588725	0.608614	0.0618674	0.0346456	0.924304	NA	NA
lS4HSQnQ7dAi7uKSZY	ILMN_2723474	ADCY9	-1.0164	0.645922	0.932998	-1.01478	0.634218	0.928334	-1.02871	0.456623	0.999869	-1.0048	0.871253	0.975225	-0.300383	0.39906	0.13225	0.715709	-0.388335	0.267447
BpFCSpVEl35HnLdFLQ	ILMN_3033533	ADD1	-1.05738	0.0618103	0.453939	-1.04506	0.0794532	0.548447	1.053	0.118026	0.999869	-1.0116	0.730542	0.940002	0.111794	0.758484	0.0773808	0.843146	-0.484547	0.155816
cfHqt_j1TfKgSMUoq4	ILMN_3107228	ADD1	-1.01741	0.606207	0.917375	1.00838	0.796446	0.966125	1.00312	0.926429	0.999869	1.00349	0.903337	0.985177	0.660438	0.0376544	0.144539	0.690345	-0.0551186	0.879794
ZUYugsCZXmrh_kZAbg	ILMN_2901283	ADD3	-1.01654	0.602559	0.915712	1.01498	0.523749	0.888048	1.01467	0.50168	0.999869	-1.03606	0.153926	0.609448	-0.0998213	0.783804	-0.162196	0.654384	0.229678	0.523255
TtcTTe77nEG7ohEvF4	ILMN_2901284	ADD3	-1.02667	0.490752	0.870903	-1.00915	0.729532	0.953765	-1.01306	0.732436	0.999869	-1.04265	0.227922	0.691084	-0.14342	0.692642	-0.109742	0.76281	0.189149	0.600724
BVdLuiDko.kJFaAkH8	ILMN_1258501	ADH1	1.24845	0.141831	0.618478	1.01493	0.625132	0.92519	1.18741	0.00273671	0.400963	1.05806	0.071335	0.483008	0.678317	0.0310763	0.579363	0.0792186	0.102828	0.777428
r02ll_EU4feV54nlOQ	ILMN_2850077	ADH1	1.14109	0.0122191	0.214896	1.05387	0.0779344	0.546983	1.09031	0.0293757	0.841967	1.01407	0.679222	0.923093	0.707435	0.0330274	-0.0597858	0.869685	0.230736	0.521289
9okH6DvN4_jWJe3o48	ILMN_1258442	ADH4	1.13681	0.0211041	0.278215	-1.15889	0.0317224	0.402786	-1.08635	0.0766888	0.999869	-1.12607	0.0541473	0.442869	-0.296093	0.406156	-0.621668	0.0550083	0.508789	0.133144
rVHcTVEu6IOQv_3g1w	ILMN_1242178	ADH5	1.0467	0.770604	0.963272	-1.02607	0.475872	0.868915	-1.01381	0.762963	0.999869	1.08422	0.107459	0.549376	0.548687	0.100499	0.339374	0.337376	0.268045	0.453994
xYh7DTgcpA9RMBD550	ILMN_1217813	ADH5	-1.02747	0.307557	0.779543	NA	NA	NA	NA	NA	NA	NA	NA	NA	0.17798	0.622769	NA	NA	NA	NA
xekBfzefL8WLlyn2SI	ILMN_2621448	ADH7	1.05194	0.222384	0.709922	-1.03347	0.126662	0.617137	-1.05328	0.221733	0.999869	1.00236	0.949949	0.99291	0.331433	0.349519	0.398431	0.254111	0.372378	0.28929
6lVPqCqCUsHuXfAXeM	ILMN_2675064	ADHFE1	-1.04668	0.525463	0.886375	1.013	0.826016	0.971195	-1.00497	0.915919	0.999869	-1.01217	0.829337	0.968118	0.576759	0.0809001	0.275232	0.441502	-0.515767	0.127019
ut.XsedRrvPyJV6rFo	ILMN_2989650	ADHFE1	-1.0196	0.332306	0.796057	NA	NA	NA	NA	NA	NA	-1.02253	0.322634	0.767029	-0.24974	0.486511	NA	NA	NA	NA
6VeqxaP3vXtF4F.PwU	ILMN_2688651	ADHFE1	-1.02632	0.208394	0.700149	NA	NA	NA	NA	NA	NA	1.01152	0.548029	0.883521	0.0398706	0.912922	NA	NA	NA	NA
ZdUjfyu3vruCc5deQg	ILMN_3143557	ADI1	1.04189	0.627739	0.925095	1.10941	0.0123528	0.29805	1.05829	0.327012	0.999869	1.05632	0.132606	0.585789	0.702728	0.0234235	0.514438	0.128173	0.315988	0.373758
QF61Tf3KEBAlGX47JU	ILMN_1213531	ADIPOR1	-1.02682	0.526957	0.887339	1.00626	0.869286	0.977218	-1.00935	0.805003	0.999869	1.0847	0.0296093	0.353903	-0.285987	0.423108	-0.11693	0.747685	-0.0745645	0.837794
ZqjTIK_q9SApN3uOvU	ILMN_1260219	ADIPOR2	1.07055	0.0623598	0.453939	1.0057	0.891797	0.981245	-1.01925	0.775876	0.999869	1.01914	0.613545	0.906425	-0.322691	0.363139	-0.439583	0.203672	-0.239427	0.505259
fUvfQoJfjobTl874zU	ILMN_2702471	ADK	-1.03464	0.721515	0.949485	-1.00215	0.950806	0.991315	-1.07132	0.131516	0.999869	1.03838	0.262163	0.722779	0.474658	0.165691	0.188941	0.601132	-0.157228	0.664441
NO59ITeOh_qSeXBWQQ	ILMN_2986899	ADK	-1.02811	0.167082	0.655055	1.02815	0.519556	0.885784	-1.00815	0.836387	0.999869	1.00227	0.934562	0.989146	-0.234713	0.513929	-0.374209	0.286737	-0.762718	0.0102969
rXJIJ_FeYyzoX_hIfI	ILMN_2805261	ADNP	1.08665	0.0970183	0.536027	1.01602	0.752226	0.961245	1.08678	0.0440055	0.936214	-1.00306	0.941724	0.991877	0.346086	0.327283	0.113653	0.75457	0.37902	0.280085
Q9L6KwrtXp3QooVztw	ILMN_1254016	ADORA1	1.24277	0.000367915	0.0370416	1.04375	0.108674	0.588468	1.03538	0.160059	0.999869	1.04808	0.246876	0.708859	-0.0632245	0.862248	-0.192623	0.593926	-0.165678	0.647366
lp47wIs6fcq4uK6dJo	ILMN_3143358	ADORA1	1.14019	0.000159302	0.0238334	1.02691	0.355627	0.814095	-1.00705	0.849713	0.999869	-1.00864	0.760204	0.948514	0.2615	0.465506	0.0886726	0.807547	-0.400051	0.252006
9gFXqInOJReFPeR_fo	ILMN_2633148	ADPGK	-1.00644	0.857415	0.978071	-1.00098	0.963867	0.992064	-1.01906	0.604909	0.999869	1.01284	0.646001	0.913541	0.170804	0.637077	-0.317301	0.371665	0.40456	0.246199
WjqtJ.1T0gF0wX7PUs	ILMN_2595704	ADPRH	-1.00971	0.836789	0.976523	-1.07353	0.0321789	0.404819	-1.03155	0.504674	0.999869	-1.00735	0.87142	0.975225	0.0222927	0.951259	-0.285713	0.423573	-0.154959	0.66905
EeYRRB4XpQaklqfQiQ	ILMN_2606415	ADRA1B	1.01399	0.588274	0.911834	NA	NA	NA	NA	NA	NA	NA	NA	NA	0.0821218	0.821565	NA	NA	NA	NA
9VXvuEzK79wh3ic.zQ	ILMN_1228610	ADRA2B	-1.02824	0.379907	0.82139	1.00248	0.907359	0.984818	-1.00622	0.893763	0.999869	1.02072	0.289869	0.746424	0.092442	0.799502	-0.373936	0.287116	-0.102329	0.778485
ZofgM17t_hf3nuEOpU	ILMN_1241610	ADRB2	1.00869	0.758896	0.959649	1.05547	0.00353024	0.172207	-1.00042	0.98751	0.999869	1.11385	6.66443e-05	0.02324	-0.105712	0.771322	0.481585	0.158736	0.165332	0.648062
uVd_3HR1ypv3_WP.g4	ILMN_3000318	ADRBK1	-1.04382	0.358919	0.810797	-1.02054	0.450132	0.859745	1.00966	0.814274	0.999869	1.05714	0.111569	0.55495	-0.347636	0.324976	-0.395241	0.292411	0.101312	0.78064
99Lml_l0oSfpXdO5S8	ILMN_2601590	ADRM1	1.0628	0.177062	0.667164	-1.00048	0.988615	0.997483	-1.00914	0.855068	0.999869	-1.0623	0.0782389	0.495807	-0.258237	0.471294	-0.0452302	0.901261	0.342241	0.333046
rOF8yJk1qSOXH0lU1E	ILMN_2597936	ADSL	-1.03915	0.168728	0.658941	-1.00618	0.750008	0.96069	-1.02285	0.477632	0.999869	-1.00522	0.801756	0.957723	-0.0456498	0.900349	-0.508308	0.133573	0.0139945	0.969393
3Ko_le7PXcCedouh9o	ILMN_2957614	ADSS	1.01081	0.611158	0.920832	1.08368	0.00531951	0.205351	-1.01582	0.669653	0.999869	-1.00334	0.91205	0.985929	0.453002	0.188595	0.102215	0.793573	0.285642	0.456222
KSKX0eHj7ROs7vS_iU	ILMN_2958099	ADSSL1	-1.15853	0.0269786	0.307513	1.16152	0.0819876	0.550094	1.16966	0.0119721	0.636457	1.10052	0.195729	0.657369	-0.624259	0.0537094	-0.0205577	0.955049	-0.361088	0.305301
0YhXaS5RQRfQYBLeCc	ILMN_1245079	ADSSL1	-1.13296	0.0323579	0.337232	1.07032	0.404273	0.839035	1.10051	0.0616405	0.999869	1.04526	0.542667	0.880026	-0.0531059	0.884158	0.248142	0.489395	-0.604284	0.0642612
NJIonCUk7WoViXUGFo	ILMN_2711688	ADSSL1	NA	NA	NA	1.03391	0.128292	0.618749	NA	NA	NA	NA	NA	NA	NA	NA	0.04844	0.894286	NA	NA
0VUnWvV0FEAgqhIiAk	ILMN_2808336	AES	1.01269	0.815523	0.972606	1.013	0.662777	0.939228	1.0329	0.726514	0.999869	-1.12565	0.0170614	0.28686	-0.419458	0.227548	-0.358411	0.309165	-0.266962	0.45589
Ql06iHeAqpIbje4i.8	ILMN_3154640	AFF1	-1.08511	0.0360073	0.35345	-1.03358	0.316833	0.789277	1.06822	0.11593	0.999869	-1.08476	0.0134583	0.255843	-0.595379	0.0693726	-0.191696	0.595737	-0.172052	0.634581
NrW7W4t0vNeRQSE38M	ILMN_1251170	AFF4	1.00546	0.855252	0.977709	NA	NA	NA	-1.03019	0.126299	0.999869	-1.0503	0.00655102	0.186638	-0.0836566	0.818277	NA	NA	-0.0370663	0.924576
WD_yKkWklyKKETV9eI	ILMN_2665422	AFG3L1	1.00792	0.752444	0.95833	-1.01902	0.373159	0.82618	-1.05524	0.107637	0.999869	1.00353	0.877367	0.977126	0.285887	0.423278	0.0975197	0.788693	-0.00379726	0.992264
rIK_kpt16ICC56ICWE	ILMN_2746055	AFG3L1	1.00977	0.71395	0.946776	-1.02318	0.541356	0.894	-1.07314	0.168466	0.999869	1.02076	0.579008	0.893366	-0.267032	0.455768	-0.408008	0.241808	-0.0273342	0.940251
uP7IqRaSXIooRNX14o	ILMN_1252760	AFG3L1	-1.00105	0.972326	0.993645	-1.0354	0.24729	0.747746	-1.0534	0.396856	0.999869	-1.03905	0.227988	0.691084	0.21359	0.55351	0.104036	0.789962	-0.379514	0.279407
3cQVLgCEHslxRinqTk	ILMN_2707782	AFG3L1	1.0222	0.389525	0.825282	-1.01598	0.601623	0.917721	-1.00076	0.979541	0.999869	-1.00224	0.934192	0.989082	0.576875	0.0808245	0.408142	0.241638	-0.334766	0.344395
KqOl1Pknip9EHkkHlI	ILMN_2691982	AFG3L2	-1.01496	0.702628	0.945224	-1.0159	0.551457	0.897679	1.0217	0.351706	0.999869	1.01328	0.634427	0.910071	0.495515	0.14529	0.00370548	0.991894	-0.19251	0.594148
3gr.1sFf34NO9cQCkM	ILMN_2678063	AFM	-1.01498	0.784981	0.967532	-1.09901	0.0324304	0.405317	1.0466	0.80499	0.999869	1.00935	0.880968	0.977975	0.226786	0.557341	-0.154087	0.670823	-0.00546192	0.988052
inm67o0f4TTIg3hWoo	ILMN_2600443	AFMID	-1.21267	0.0125227	0.218887	1.04649	0.559181	0.902791	1.21316	0.00781608	0.560159	1.09447	0.155057	0.610652	0.0772863	0.831942	0.338082	0.339338	-0.704995	0.0227865
TrSTh1Ui9RaS1Ci9xg	ILMN_2597013	AFMID	-1.14317	0.0255581	0.299716	1.00852	0.883144	0.979893	1.0904	0.1619	0.999869	1.09506	0.099266	0.535286	-0.289819	0.416642	0.319513	0.368155	-0.414773	0.233324
BncUheMHPXkkRR6l94	ILMN_2827607	AFMID	-1.40394	0.000210246	0.0264595	1.10526	0.251909	0.753685	1.1187	0.18426	0.999869	1.09054	0.18326	0.643379	0.143082	0.693336	0.26844	0.453304	-0.504379	0.137108
uuhSuFZLtu.cSKZzUI	ILMN_2702893	AFMID	-1.0252	0.402384	0.830505	1.03408	0.49289	0.874851	1.04119	0.293871	0.999869	1.00669	0.817553	0.962913	0.271794	0.447458	0.367624	0.295975	-0.394803	0.25886
96FK4Vku279xIpnNQk	ILMN_2702894	AFMID	-1.02696	0.509967	0.880937	-1.01697	0.749491	0.96069	1.04077	0.311653	0.999869	1.02842	0.4244	0.820449	0.538151	0.108565	0.410779	0.238312	-0.430566	0.247316
9uo3GF6JV0yUXVIOFc	ILMN_2742295	AFMID	-1.0451	0.32769	0.792375	1.02415	0.666503	0.941333	1.05359	0.328911	0.999869	1.05933	0.154467	0.610535	-0.0112698	0.97535	0.353619	0.316145	-0.390259	0.264878
c5zrnXpWehQk6bRFQU	ILMN_2626209	AFMID	-1.10603	0.106907	0.55285	1.02562	0.685206	0.944938	1.00563	0.932192	0.999869	1.05835	0.357564	0.786612	-0.0195752	0.957196	0.594751	0.0697429	-0.414108	0.234151
ctGU2Ofnr7ou6NHtKE	ILMN_2818717	AFTPH	1.00528	0.90435	0.985184	-1.00023	0.994784	0.998734	-1.00622	0.900848	0.999869	-1.02088	0.542959	0.880026	-0.215142	0.550562	-0.208994	0.562277	0.772805	0.00876974
fUVEhP2f5_9vTGF_9o	ILMN_3086136	AGAP1	-1.02293	0.536548	0.89081	1.00192	0.94903	0.991315	1.02311	0.591516	0.999869	1.03366	0.129201	0.581106	0.184371	0.61012	-0.538412	0.108361	0.586877	0.0744934
3c4J0oIqSKhSCh1Gl4	ILMN_2754598	AGAP3	-1.01481	0.693145	0.944148	1.01658	0.352382	0.813012	1.02504	0.408711	0.999869	1.00618	0.789586	0.953432	-0.466342	0.174278	0.545617	0.102809	0.557147	0.0943063
Q1zgnSgipIqFIKHUaU	ILMN_2754596	AGAP3	-1.05699	0.117808	0.569439	1.00877	0.577516	0.910272	-1.00596	0.796724	0.999869	1.04158	0.074447	0.48766	0.230212	0.551237	-0.0514024	0.887854	0.217093	0.546865
6kK4oCekoN6HuKIh.4	ILMN_2752600	AGBL5	1.00768	0.728672	0.952866	1.00795	0.69463	0.946513	NA	NA	NA	NA	NA	NA	0.291623	0.413614	0.36408	0.335422	NA	NA
Eh7hOvkXivVV0f3oSE	ILMN_1231146	AGFG1	-1.01636	0.483057	0.868653	-1.00082	0.973088	0.994164	-1.00937	0.772284	0.999869	1.00325	0.911711	0.985929	0.141317	0.696969	0.016287	0.964382	-0.126573	0.727514
EhLcuvYsP_iv1USQtE	ILMN_2606072	AGFG1	NA	NA	NA	NA	NA	NA	NA	NA	NA	1.00201	0.920987	0.987985	NA	NA	NA	NA	NA	NA
BVl17Qkfy8le07_jFI	ILMN_2612774	AGFG2	1.06228	0.210898	0.701695	1.03254	0.617024	0.922956	-1.02217	0.483694	0.999869	-1.0533	0.139351	0.59366	-0.288681	0.451229	-0.0888554	0.807156	0.027771	0.939298
6v7HEi0n_X_v7XJ46I	ILMN_2858324	AGGF1	-1.00133	0.967854	0.992876	1.0522	0.18228	0.696487	1.0358	0.290428	0.999869	1.02221	0.536051	0.876683	-0.678203	0.0311156	0.202436	0.574877	-0.27373	0.444101
QhTh_QJxvfujSpJSDo	ILMN_2660898	AGGF1	1.00042	0.986979	0.998236	NA	NA	NA	1.0186	0.421696	0.999869	-1.00708	0.756387	0.947657	-0.293305	0.4108	NA	NA	0.207541	0.565059
NI5Q.efVXJdFXlUrLo	ILMN_2666445	AGPAT1	1.00447	0.837777	0.976528	NA	NA	NA	NA	NA	NA	NA	NA	NA	-0.0845291	0.816408	NA	NA	NA	NA
NjcVIqxGQYQ6oXvlfw	ILMN_1215901	AGPAT2	1.10632	0.269153	0.753897	-1.105	0.0953987	0.570879	-1.09881	0.0606443	0.999869	-1.17452	0.000563469	0.0651906	0.641285	0.0456792	0.162771	0.653224	-0.228479	0.525487
KkmfeIkMAHEcsO6u6k	ILMN_1226540	AGPAT3	1.04238	0.421129	0.841422	1.03806	0.415513	0.843432	-1.04182	0.674299	0.999869	1.04693	0.223056	0.687378	0.277273	0.437984	0.454079	0.187414	-0.0192271	0.957956
oq4og6u7r5u5H7hXsE	ILMN_2960714	AGPAT4	-1.00324	0.911608	0.986284	NA	NA	NA	NA	NA	NA	NA	NA	NA	0.0534222	0.883472	NA	NA	NA	NA
on5J8qnkvvdfTCHlNY	ILMN_1250939	AGPAT5	-1.03945	0.0605988	0.449933	-1.00188	0.927777	0.989156	1.02991	0.25133	0.999869	-1.01529	0.408583	0.812934	0.0425184	0.907159	-0.20475	0.570419	-0.0185911	0.959346
TiJukoQrSJxJ55Uo.w	ILMN_1252335	AGPAT6	-1.0504	0.43752	0.84792	1.20809	8.348e-05	0.0416416	-1.01378	0.771261	0.999869	1.06042	0.152249	0.607695	-0.408361	0.241361	0.046367	0.905711	0.457241	0.183974
TCkpeSpHWSOS0l97X0	ILMN_2918402	AGPAT6	1.04211	0.166644	0.654358	NA	NA	NA	NA	NA	NA	1.0089	0.650628	0.91391	-0.267165	0.455536	NA	NA	NA	NA
lqQaN1QXpioeCTbowE	ILMN_2675268	AGPAT9	1.10011	0.00571366	0.146003	1.06273	0.0611494	0.508291	1.04877	0.10146	0.999869	-1.01387	0.630257	0.909711	0.630235	0.0507922	-0.099631	0.784208	-0.045995	0.899598
ieA6wBI1PdEqS66ZGU	ILMN_2964996	AGPHD1	-1.01956	0.852831	0.977145	-1.00092	0.971855	0.993551	-1.0348	0.178981	0.999869	1.01732	0.421556	0.818877	-0.633362	0.0493085	0.0915847	0.80133	-0.195552	0.588216
iHeE5wXgu751A6pSf4	ILMN_2760514	AGPS	1.03236	0.193846	0.687713	1.00246	0.891927	0.981245	1.01373	0.656255	0.999869	1.02667	0.369823	0.794022	-0.2389	0.506225	-0.553616	0.0968605	-0.0644096	0.859687
r6fp0qdznU84lN5cSM	ILMN_2944765	AGPS	-1.01351	0.509906	0.880937	1.0051	0.82984	0.971959	1.00817	0.794618	0.999869	-1.00793	0.754685	0.947564	-0.0609828	0.867095	-0.404414	0.246385	0.441722	0.201222
Ba41inIqJ5Os37xwdI	ILMN_2674367	AGRN	1.01444	0.808895	0.971322	-1.02955	0.491972	0.874397	1.0985	0.0811884	0.999869	-1.00985	0.755743	0.947657	-0.114476	0.752839	-0.092991	0.798332	0.304255	0.392707
E5UV.6uaKQN4EE_uEU	ILMN_1227398	AGT	-1.00611	0.885724	0.981737	-1.0075	0.890364	0.981245	-1.00382	0.935757	0.999869	-1.03631	0.516418	0.867608	-0.371466	0.290566	0.0184575	0.959638	0.00106404	0.997672
coF_.tX8tPJDohUbtU	ILMN_2972521	AGTR1A	1.06368	0.32355	0.789656	-1.04793	0.353887	0.813708	1.01027	0.860888	0.999869	-1.04652	0.389111	0.802074	0.246015	0.493247	-0.0170895	0.962628	-0.438086	0.205395
uu4dKhy4K_IMugXY6w	ILMN_2590950	AGTRAP	-1.03412	0.337643	0.797944	1.04323	0.0285546	0.383442	1.00544	0.886109	0.999869	1.02715	0.293566	0.7488	-0.00327951	0.992826	-0.0359473	0.921467	-0.124978	0.73084
cleST7XCBC_4k13RSE	ILMN_2612117	AGXT	-1.32726	0.000179574	0.0238334	-1.20461	0.0157228	0.326626	1.0105	0.913677	0.999869	-1.05265	0.461218	0.834527	-0.483193	0.157147	0.025072	0.94519	-0.458835	0.182253
oCfahg.jNvqjtYpApc	ILMN_2791665	AGXT2	-1.09532	0.30769	0.779543	-1.11815	0.0599657	0.503209	-1.08227	0.229114	0.999869	-1.08424	0.132615	0.585789	0.335177	0.343767	-0.0740299	0.838944	-0.411419	0.237509
WO_6gegqBExEiFfm4o	ILMN_2661820	AGXT2L1	-1.13891	0.180724	0.671779	-1.03386	0.678136	0.944572	-1.07524	0.271478	0.999869	-1.14133	0.0546695	0.443646	-0.638065	0.0471319	-0.171781	0.635122	-0.464058	0.176683
NlO_6gegqBExEiFfm4	ILMN_1229990	AGXT2L1	-1.14986	0.155625	0.639003	-1.01151	0.903372	0.984801	-1.01236	0.868687	0.999869	-1.09739	0.214253	0.680277	-0.685135	0.028789	-0.230246	0.5222	-0.376557	0.28348
NXijQkVVIIx01x0DHU	ILMN_2916008	AGXT2L2	-1.0804	0.0256228	0.299716	-1.0521	0.197229	0.707086	-1.03671	0.280153	0.999869	1.04167	0.304556	0.756829	0.341118	0.334738	0.184151	0.610555	0.000216254	0.999527
uVLSH.OXgB.ijrsTn0	ILMN_2679447	AGXT2L2	-1.07469	0.0869305	0.512963	-1.06434	0.0960829	0.570879	1.04892	0.39368	0.999869	1.08292	0.0446801	0.413464	-0.0386031	0.915681	0.560963	0.0915939	-0.297582	0.403687
uloqd.ukjiNSvr.pZM	ILMN_1220417	AGXT2L2	NA	NA	NA	1.01765	0.446235	0.857235	-1.02555	0.410942	0.999869	1.02553	0.289396	0.745947	NA	NA	0.0331948	0.927466	-5.50613e-05	0.99988
0pXoCDPeC9CVUO59Bs	ILMN_1228943	AGXT2L2	-1.04535	0.13103	0.594507	1.01033	0.74956	0.96069	-1.00875	0.812174	0.999869	1.00605	0.815558	0.961979	0.126972	0.744786	-0.232886	0.517305	-0.168506	0.641683
uROi5L37Lkpv8xh_OY	ILMN_2717696	AHCTF1	1.03721	0.383452	0.82333	1.06064	0.319133	0.790065	-1.05627	0.255581	0.999869	-1.0425	0.418109	0.817555	-0.328132	0.354631	-0.244972	0.49514	-0.354005	0.31558
Z3ELkBrfFR4lN30aNk	ILMN_2852533	AHCY	-1.00074	0.990998	0.998416	-1.02456	0.759852	0.963585	-1.05405	0.534919	0.999869	1.04242	0.560519	0.888417	-0.582422	0.0772721	0.0987677	0.786041	-0.428137	0.217065
udLK9H6v7LUl9RS3d0	ILMN_1245795	AHCYL1	1.00023	0.998187	0.999773	-1.00846	0.798564	0.967038	-1.04013	0.458955	0.999869	-1.0035	0.935376	0.989531	-0.237135	0.509467	0.229467	0.523647	-0.357375	0.310668
6IIevt3rzulepIqAxE	ILMN_2828420	AHCYL2	1.00498	0.800861	0.968902	1.00924	0.660005	0.937638	-1.01891	0.485734	0.999869	-1.03762	0.197503	0.657977	0.289281	0.417547	0.399129	0.253203	-0.0245267	0.94638
93XUZIJYK4lf3kQBSQ	ILMN_2689187	AHDC1	-1.04203	0.371706	0.816043	1.007	0.79669	0.966125	-1.01785	0.542331	0.999869	1.02431	0.428348	0.823421	-0.60658	0.0629845	-0.0618736	0.865169	-0.42813	0.217073
6cq6n_knurMph3ffFw	ILMN_1258578	AHNAK	1.03209	0.568678	0.90378	-1.02709	0.596027	0.91646	1.0906	0.242593	0.999869	1.03245	0.547178	0.882843	-0.185858	0.607191	-0.184216	0.610427	-0.232979	0.517132
93gr6FbglekyF4IrpI	ILMN_3079919	AHNAK	1.00418	0.910763	0.986284	-1.00449	0.905925	0.984801	1.01619	0.659149	0.999869	-1.01015	0.624356	0.909095	0.0744603	0.838018	0.353619	0.316146	0.131497	0.717272
rYSK6Qv0TrY6QbRaos	ILMN_2675072	AHSA1	1.0829	0.0624207	0.453939	-1.04678	0.277167	0.765294	-1.06463	0.133836	0.999869	1.04576	0.241652	0.704146	0.809866	0.00814917	0.104915	0.773008	-0.0824068	0.820954
QttAXlPvIe9d5Oe4Wg	ILMN_2746000	AHSA2	-1.00224	0.914597	0.987143	1.00412	0.848707	0.975961	-1.02465	0.515535	0.999869	1.00087	0.977504	0.996153	-0.264777	0.459727	-0.112922	0.756108	0.752299	0.0120617
69IUWB8UYXGUZfd17o	ILMN_2764036	AHSG	-1.03113	0.296855	0.774676	-1.01402	0.587409	0.913069	-1.02827	0.661747	0.999869	-1.00949	0.626298	0.909282	-0.753803	0.0117948	0.169998	0.638691	0.0621628	0.864543
rVHhdMwBL5BRh3gK50	ILMN_2993745	AHSG	-1.01092	0.721303	0.949485	-1.0716	0.0711916	0.529698	-1.01616	0.899799	0.999869	-1.02812	0.531559	0.874786	0.67917	0.0307835	0.283267	0.427726	-0.103379	0.77626
NohIQSFInkogJdLPgg	ILMN_1249363	AI314180	1.01141	0.794031	0.968654	-1.00756	0.843797	0.975809	-1.00698	0.932108	0.999869	1.00886	0.80442	0.958441	-0.569059	0.0860062	0.217995	0.545158	-0.00125654	0.997251
KtBAILeiC6e94IiOpg	ILMN_2942000	AI314976	1.03639	0.146736	0.626134	-1.03226	0.323587	0.794894	1.03337	0.54024	0.999869	1.01046	0.735089	0.941835	0.763252	0.0102118	0.522456	0.121315	-0.228829	0.524835
re351e_e6OvEku33nk	ILMN_3160963	AI316807	-1.18675	0.000542814	0.0440735	-1.13397	0.0869578	0.557615	1.01214	0.854295	0.999869	-1.05975	0.223351	0.687957	0.105148	0.772516	-0.260169	0.467864	-0.521324	0.12227
KOTJ30E6d5.Stdeqnc	ILMN_2987599	AI317395	1.00755	0.809607	0.971322	1.11878	0.00368201	0.173147	1.04602	0.245313	0.999869	1.04084	0.142667	0.595976	0.0174952	0.961741	0.259706	0.468685	-0.41441	0.233775
63juohVCuvTp6SJJxQ	ILMN_2857595	AI413582	-1.04491	0.0688181	0.468782	-1.01137	0.648203	0.93448	1.04437	0.162745	0.999869	1.04446	0.0765802	0.494185	-0.450125	0.19177	0.508865	0.133077	-0.630525	0.0506533
fp6coZXF650vO0Ot1c	ILMN_2619639	AI428936	-1.06709	0.0558645	0.431997	NA	NA	NA	1.00418	0.92098	0.999869	1.03223	0.361416	0.788847	0.136369	0.707178	NA	NA	0.193688	0.591849
6V6IigqLrl_uwtAOy4	ILMN_3160449	AI597468	-1.01571	0.539059	0.891086	-1.00625	0.821911	0.970688	-1.00505	0.841283	0.999869	-1.00698	0.836793	0.969142	0.307724	0.387056	0.229652	0.523304	0.364467	0.300462
feg15JFKkeD59UCntE	ILMN_2970241	AI597479	-1.00332	0.889825	0.983096	1.00434	0.869666	0.977301	-1.03884	0.256773	0.999869	1.01363	0.56492	0.890359	0.371728	0.290198	0.0939572	0.796273	-0.109472	0.763379
ZcF_E3uJ.9CmfP8_SQ	ILMN_2762863	AI606181	-1.02533	0.471273	0.861776	NA	NA	NA	NA	NA	NA	NA	NA	NA	-0.128199	0.724128	NA	NA	NA	NA
9Xr8Kj6lQoE6I6t_go	ILMN_2830520	AI661453	-1.05229	0.11619	0.56768	1.03685	0.265766	0.757826	-1.02589	0.506871	0.999869	-1.00854	0.768818	0.950611	-0.322602	0.363278	0.0729969	0.841168	0.325794	0.358275
csTvelCKIZKtOhOq3k	ILMN_2847950	AI837181	1.00959	0.84165	0.976647	-1.06119	0.00143595	0.124134	-1.02591	0.265323	0.999869	1.02513	0.483999	0.847246	-0.137794	0.704233	0.112648	0.756686	0.551283	0.098572
opPqXuiBF9XDX2eFxU	ILMN_3162431	AI846148	1.00935	0.636114	0.928578	NA	NA	NA	NA	NA	NA	1.01578	0.460926	0.834527	-0.34271	0.33234	NA	NA	NA	NA
W7OKIAECBEIpQetVSU	ILMN_2804487	AIF1	1.0081	0.847549	0.976776	1.05827	0.193415	0.702591	-1.0476	0.152632	0.999869	-1.03462	0.339992	0.776819	-0.133051	0.732917	-0.451432	0.190324	-0.290742	0.415091
BcIQUm3iiU4lAkqP5I	ILMN_1212938	AIF1	1.03779	0.305708	0.778535	-1.0191	0.775115	0.965033	-1.01073	0.763252	0.999869	1.05752	0.265213	0.724329	0.19586	0.587617	-0.0611919	0.866643	-0.29894	0.40144
9V74KoocaQK7TfcXSo	ILMN_2881263	AIFM1	1.05646	0.306831	0.778915	-1.01725	0.628741	0.926045	-1.01539	0.837586	0.999869	1.01528	0.732377	0.941152	0.703609	0.0231745	-0.10054	0.782278	-0.233361	0.516425
H0kxP9.OyiSg2BCXe4	ILMN_2881272	AIFM1	1.00784	0.853918	0.977145	-1.01941	0.567356	0.906347	1.03235	0.847128	0.999869	-1.0456	0.428701	0.823421	0.153415	0.672192	0.348394	0.323849	-0.158613	0.661632
TCOlxRnpeTlDvlulBM	ILMN_1216842	AIFM2	1.00819	0.775276	0.965913	1.03672	0.154029	0.657444	-1.04454	0.115874	0.999869	1.04755	0.0743235	0.487493	0.260921	0.466531	0.702407	0.0235148	0.212384	0.555805
Wbejg3t7qgZr7UgooA	ILMN_1259418	AIFM2	1.01872	0.662387	0.937587	1.14858	0.00127128	0.121571	-1.01501	0.771983	0.999869	1.19442	9.55884e-07	0.00182574	-0.0545609	0.881003	-0.120143	0.740948	-0.434593	0.209449
fvlulBNtB1OCSKUdAk	ILMN_3130133	AIFM2	1.01477	0.563248	0.900417	NA	NA	NA	NA	NA	NA	1.04974	0.0317175	0.362323	0.297148	0.404405	NA	NA	NA	NA
HiI.qTZRoTLU096c0U	ILMN_1227386	AIG1	-1.00457	0.877062	0.979977	1.01547	0.581765	0.910934	-1.04075	0.177998	0.999869	1.02423	0.396288	0.807031	-0.260989	0.466411	-0.069789	0.848078	-0.325324	0.359008
6hf0l6.dypRWSjh59M	ILMN_2590917	AIM1	-1.05222	0.103192	0.543377	-1.02874	0.437901	0.853435	1.00068	0.979522	0.999869	-1.02365	0.532859	0.875448	0.477397	0.162919	0.0472087	0.896961	-0.392617	0.295917
Wm3o32D6_z7x5QgkV4	ILMN_2613399	AIMP1	1.09946	0.0568987	0.436352	1.0103	0.791383	0.965935	-1.02852	0.575031	0.999869	-1.0172	0.645398	0.912848	0.836799	0.00253617	0.280271	0.43284	0.278813	0.435338
E9Z3OB1n_qKJW6evoA	ILMN_2943217	AIMP2	1.00758	0.826308	0.974381	1.05605	0.088051	0.561042	-1.01722	0.584982	0.999869	1.02476	0.306146	0.75777	0.0121681	0.973386	0.145367	0.688645	0.16579	0.647139
o_0Ln2qJKcoJLVlGLM	ILMN_1244330	AIMP2	1.03713	0.208444	0.700149	1.05105	0.0192295	0.334829	1.02011	0.618654	0.999869	1.00327	0.892797	0.981604	0.896598	0.000440711	0.573134	0.0832788	0.238858	0.506301
lRe0NVR7R.mfe7MwKU	ILMN_2777655	AIP	1.03365	0.309884	0.779988	1.00499	0.85249	0.976735	1.0228	0.617021	0.999869	1.02198	0.515012	0.866906	-0.162963	0.652836	0.0435078	0.905007	0.00260413	0.994303
cY9LT4vSTUIdnnjWig	ILMN_2641360	AK2	1.16522	0.0522766	0.419714	1.24669	0.000235695	0.0577816	1.11964	0.0141634	0.680704	1.05257	0.227341	0.690855	0.670583	0.0338167	0.29863	0.435053	0.762739	0.0102936
QcIhdJ9xMIF06NVKVI	ILMN_1235909	AK2	1.08291	0.0481998	0.404733	1.22537	0.00124136	0.121571	1.14893	0.0734926	0.999869	1.16497	0.00521787	0.168347	0.321281	0.36536	0.297791	0.40334	0.658292	0.038502
cEgpSmIWRV503VZbqM	ILMN_2660663	AK2	1.06228	0.235046	0.723714	1.20116	1.91305e-05	0.0261295	1.10202	0.108426	0.999869	1.06934	0.269321	0.727987	-0.205218	0.569518	0.341736	0.333806	0.649328	0.0421821
93y6pCheV8TPul4KhA	ILMN_2791121	AK3	-1.00336	0.945665	0.989039	1.09857	0.0272133	0.376536	1.01428	0.786247	0.999869	1.01801	0.65956	0.91579	-0.485337	0.155043	-0.356634	0.311744	0.427354	0.217998
Eb93Hl8.o74wUfXEF4	ILMN_1244147	AK3	-1.00706	0.839849	0.976534	1.11921	0.000353478	0.0682126	1.01089	0.866547	0.999869	1.04571	0.168383	0.625946	0.0386952	0.915481	0.427936	0.217304	0.110749	0.760687
oeRD35SBA5TQeXSpHU	ILMN_1256564	AK4	1.0434	0.401913	0.830383	1.24462	0.00147903	0.124134	1.10018	0.0606896	0.999869	1.2925	0.00162024	0.103155	0.273752	0.47598	-0.102452	0.778224	0.695342	0.025584
rumJULLp9c4ohQ4rog	ILMN_2775655	AKAP1	1.05295	0.162167	0.64601	1.01832	0.378839	0.829991	1.01123	0.701934	0.999869	-1.04083	0.18766	0.648591	-0.0408836	0.910717	-0.0961038	0.791704	-0.769291	0.00928214
HS5h6X13j0nOi7r6I4	ILMN_1219231	AKAP1	1.05712	0.313074	0.780013	1.01729	0.545174	0.895384	-1.00726	0.894739	0.999869	-1.02461	0.553305	0.885832	0.0309087	0.932452	-0.0590136	0.871356	0.116774	0.748012
cVLi6qgqSe835Ql6_w	ILMN_3146196	AKAP1	1.09159	0.0496045	0.411636	-1.02044	0.627815	0.925604	-1.00023	0.995987	0.999869	1.01659	0.672559	0.92055	-0.344819	0.329177	-0.363009	0.302545	-0.588559	0.0734612
Hoh0dnlfefL6f5H7pE	ILMN_1220276	AKAP10	-1.01444	0.50187	0.875858	1.04742	0.00374586	0.173147	-1.00604	0.823774	0.999869	-1.01804	0.447013	0.827284	0.20565	0.568688	-0.45353	0.188016	0.307977	0.386646
N7qdstd4C6_.1zkS4k	ILMN_2624622	AKAP12	1.05266	0.0466896	0.398703	-1.01535	0.491331	0.874397	-1.00999	0.716008	0.999869	1.0566	0.0449871	0.415099	0.163017	0.652727	0.257757	0.472148	0.625499	0.0530954
HKt7a6SKerpHqHE65M	ILMN_3116504	AKAP2	-1.03782	0.0768232	0.48645	1.01846	0.465564	0.866448	1.02699	0.254078	0.999869	-1.01117	0.621884	0.908242	0.0706783	0.846161	-0.334697	0.344501	0.129579	0.721257
Tnj9BeP_Uyd1HvvOXo	ILMN_2944413	AKAP7	-1.046	0.186805	0.679464	1.01626	0.523947	0.888048	-1.0173	0.575235	0.999869	1.00447	0.899025	0.984011	0.214563	0.55166	-0.338397	0.373066	-0.48738	0.183258
i0kd7gok8cqrKI5H_o	ILMN_2920008	AKAP8	-1.04606	0.235409	0.723899	1.03073	0.164065	0.674463	1.00763	0.821463	0.999869	1.0329	0.261242	0.722779	0.235156	0.542475	-0.241432	0.50159	0.388555	0.267152
3tTBXxWkqdW6WKegtQ	ILMN_1242769	AKAP8L	-1.01283	0.845696	0.976691	1.03216	0.447493	0.857927	-1.02327	0.598566	0.999869	-1.00353	0.902288	0.985177	-0.310173	0.383091	-0.467037	0.173551	-0.080897	0.824191
uueehixfmuV5n.fECc	ILMN_2627299	AKAP9	-1.00515	0.847705	0.976781	1.0125	0.667027	0.94158	-1.03934	0.558741	0.999869	1.04273	0.0786339	0.496334	0.0668045	0.854516	-0.206413	0.567223	-0.173106	0.632475
HnnoYsX5rleZ.3xAnE	ILMN_2627300	AKAP9	1.02416	0.317034	0.782891	1.02616	0.486395	0.874397	1.00394	0.941839	0.999869	1.03962	0.16174	0.618087	-0.224982	0.532016	0.445959	0.196424	0.150455	0.67823
ujUCXgHIHqQd0kgYmg	ILMN_2678495	AKAP9	-1.01666	0.728696	0.952866	NA	NA	NA	NA	NA	NA	NA	NA	NA	-0.430278	0.214522	NA	NA	NA	NA
0mU144lLXn4IFLLfpE	ILMN_3147135	AKR1A4	1.03795	0.530615	0.889264	1.01714	0.597892	0.917046	1.08966	0.12841	0.999869	-1.06762	0.0102812	0.224784	0.315928	0.373853	-0.619952	0.0558797	0.285743	0.423521
TSvSaAuN5NVAJNDX1Y	ILMN_3068754	AKR1A4	1.03229	0.394378	0.827803	-1.01248	0.745177	0.960064	1.02966	0.428093	0.999869	-1.05727	0.0883771	0.510588	0.385811	0.27084	-0.308255	0.386195	0.0806668	0.824685
HZ_XooR30eM5BWdceE	ILMN_2733753	AKR1B10	1.00618	0.754679	0.95891	-1.00684	0.784092	0.965935	-1.00471	0.908749	0.999869	1.07961	0.0151267	0.268933	-0.491818	0.148787	0.208427	0.563361	-0.205772	0.568454
KVV6KH8EQsV.UFAiCQ	ILMN_2591917	AKR1B3	-1.01436	0.491662	0.870903	-1.04136	0.0479901	0.472261	1.03222	0.197654	0.999869	1.00037	0.986699	0.997198	0.0222764	0.951295	-0.111574	0.758947	-0.342899	0.366328
uUYoMeK1H5_OI1uTjI	ILMN_1238042	AKR1B7	-1.0574	0.128083	0.589173	1.06551	0.0266919	0.372416	NA	NA	NA	-1.00842	0.805753	0.95911	-0.404373	0.246437	0.525219	0.119007	NA	NA
TM1c45IMeCeLSVGKfU	ILMN_1219188	AKR1B8	1.02181	0.379391	0.82139	1.03266	0.203735	0.708821	-1.01603	0.602548	0.999869	-1.00574	0.838301	0.969222	-0.104514	0.773857	-0.304847	0.39174	-0.136137	0.707659
6p5OXJ3I76sWU74x58	ILMN_1254015	AKR1C12	1.08348	0.5656	0.901576	1.11538	0.0764677	0.546528	1.22964	0.00207809	0.356632	1.10895	0.0033764	0.132948	0.465815	0.174832	0.435721	0.208135	0.50339	0.138006
WnSOyoL4ggJ4M7d5_o	ILMN_2655871	AKR1C14	1.11546	0.0221744	0.282598	-1.00145	0.980613	0.996033	1.11731	0.453836	0.999869	1.03549	0.493881	0.853213	0.0717404	0.843873	-0.0732522	0.840618	-0.00979504	0.978575
3hIech6O.M.0Kj0gvk	ILMN_2921215	AKR1C14	1.06199	0.194	0.687713	-1.04285	0.315688	0.788866	1.07212	0.506347	0.999869	-1.03404	0.517221	0.86779	-0.289558	0.417082	0.184946	0.608987	-0.0875752	0.809892
3l4QV19JSJ7tRS1oEw	ILMN_3160292	AKR1C19	1.05607	0.55143	0.895404	1.1735	0.0350252	0.417551	1.14391	0.0434017	0.928817	1.05611	0.524052	0.870128	-0.583491	0.0765995	-0.0601984	0.877735	0.366249	0.297925
ctHk_gi7MoIs90A7jg	ILMN_2619565	AKR1C6	-1.02098	0.627169	0.925065	-1.02414	0.433576	0.85209	1.0028	0.95765	0.999869	-1.03541	0.271347	0.72832	0.367759	0.295785	0.693841	0.0260393	-0.200673	0.578283
3l5HTQgBRTsC6QgEIw	ILMN_2752782	AKR1D1	NA	NA	NA	-1.01992	0.376422	0.828302	NA	NA	NA	NA	NA	NA	NA	NA	0.125896	0.728927	NA	NA
x_0vLbJf3p9z.SC4Dk	ILMN_2602837	AKR1E1	-1.0496	0.245826	0.734623	1.00847	0.851042	0.976733	1.01797	0.830602	0.999869	1.01085	0.796815	0.955858	0.10608	0.770543	0.369352	0.293536	-0.097855	0.78798
r6KWJ11Xl0hH2h4r3E	ILMN_2625991	AKR7A5	-1.00375	0.946573	0.989121	1.08814	0.022297	0.356627	1.02979	0.444405	0.999869	1.05477	0.131282	0.583707	0.662648	0.0367945	0.566369	0.087838	0.253735	0.47933
66UdflS54XLu5.2nrc	ILMN_1256518	AKR7A5	-1.04799	0.228472	0.717262	1.01585	0.565937	0.905971	-1.02442	0.667742	0.999869	1.03345	0.306222	0.75777	-0.822574	0.00347903	-0.281828	0.430178	-0.0184835	0.959581
KlHigqVeiWntugl.hQ	ILMN_2908045	AKR7A5	-1.04524	0.093054	0.529304	1.06623	0.0962251	0.570879	-1.01094	0.826411	0.999869	1.07216	0.0558518	0.447846	-0.234721	0.513914	-0.753233	0.0118955	-0.00354176	0.992252
0EsUn17VWFcErl8ApU	ILMN_1214358	AKT1S1	-1.03068	0.613856	0.921692	1.00595	0.872894	0.977535	-1.01091	0.792352	0.999869	1.0237	0.582811	0.893542	-0.511878	0.130411	-0.612539	0.059749	0.183514	0.611812
0W3se3E0a9XyfnXrLk	ILMN_2904321	AKT3	-1.00599	0.791849	0.968503	-1.03518	0.032378	0.405191	-1.01162	0.600139	0.999869	1.00625	0.755589	0.947657	0.122183	0.73668	-0.144576	0.690268	0.31	0.383371
xfsrXSernshiTgvFyw	ILMN_2596713	AKTIP	-1.00473	0.844934	0.976691	1.02434	0.203094	0.708082	-1.02731	0.352395	0.999869	NA	NA	NA	-0.526891	0.117622	0.00042035	0.99908	0.360814	0.305695
xhQnV6l8SCqgLA5nvI	ILMN_2655015	ALAD	-1.06697	0.175453	0.667164	1.04963	0.141045	0.636966	1.05257	0.31701	0.999869	-1.02948	0.38418	0.799452	-0.632194	0.0498593	-0.541957	0.105607	-0.127965	0.724615
udLz0QFUpTxTFRMslI	ILMN_2664040	ALAS1	-1.10849	0.111671	0.559914	1.34191	0.126771	0.617137	1.02298	0.855705	0.999869	1.00773	0.949955	0.99291	0.286752	0.421813	0.0760218	0.83466	0.588306	0.0736162
ZbXuR.gfOJi6iY1x.o	ILMN_2675874	ALAS2	-1.09984	0.123776	0.582361	-1.12117	0.0500598	0.477219	1.00754	0.916277	0.999869	1.23432	0.00099804	0.0861369	-0.0942058	0.795744	-0.506822	0.134903	-0.143399	0.692685
6rsA0EVwoEQP38BP4c	ILMN_2651160	ALB	-1.02634	0.791714	0.968503	-1.02635	0.744138	0.95989	1.04173	0.594384	0.999869	1.06498	0.413747	0.815197	0.647922	0.0427803	0.25096	0.484313	0.043283	0.905496
oEx.heCdArpL7iPqEQ	ILMN_2606804	ALCAM	-1.00485	0.894569	0.983782	-1.0216	0.380293	0.830117	1.02102	0.632105	0.999869	1.02531	0.439002	0.826918	-0.000356922	0.999219	-0.177715	0.623295	0.057854	0.873867
95KAXQt7urASqfVCpc	ILMN_1245112	ALDH16A1	1.00959	0.829368	0.975593	-1.00478	0.888308	0.981026	-1.00701	0.851654	0.999869	-1.00008	0.998382	0.999433	-0.612666	0.0596813	-0.301979	0.396435	-0.115036	0.751662
cgyCjIzCZCd3sHW04U	ILMN_1222734	ALDH1A1	1.04736	0.665625	0.937587	-1.00815	0.922213	0.989048	1.18822	0.225669	0.999869	-1.08903	0.0790673	0.496451	-0.300256	0.399269	-0.276554	0.439222	-0.106836	0.768945
3pINIt9w1uBUPTNUgQ	ILMN_1218981	ALDH1A7	1.14074	0.128099	0.589173	-1.07131	0.253261	0.754105	1.12856	0.360085	0.999869	-1.17425	0.00851858	0.210152	0.185985	0.606942	0.17812	0.646595	-0.388321	0.267466
Ez0AUeHpTACi46njVo	ILMN_1257020	ALDH1B1	-1.22684	0.00235612	0.0923014	1.01361	0.873606	0.977936	1.05112	0.577373	0.999869	1.07239	0.29766	0.752602	-0.066802	0.864417	0.00466587	0.989794	-0.441276	0.201732
xpf4g6HuqAjA5m4WqU	ILMN_3027287	ALDH1L1	-1.00919	0.770999	0.963272	-1.01856	0.726609	0.952689	-1.10095	0.104845	0.999869	1.05596	0.147368	0.602716	0.600109	0.0666256	0.215675	0.549551	-0.688078	0.0278383
ros_UG67goKpRHre64	ILMN_3100276	ALDH1L1	-1.17171	0.141397	0.618478	-1.01696	0.90941	0.985619	-1.05805	0.501028	0.999869	1.04919	0.581459	0.893366	0.0590057	0.871373	0.101683	0.779853	-0.529285	0.115659
NbUjuSjnl9BeS1cJJA	ILMN_2733179	ALDH2	-1.02158	0.586714	0.911007	1.04153	0.0536422	0.486596	1.0177	0.517824	0.999869	-1.00932	0.655713	0.915684	-0.524039	0.119989	-0.330335	0.351215	0.595959	0.0690315
Wlu.54sF7VFvinN4Ls	ILMN_2925350	ALDH3A2	1.13142	0.00643937	0.157741	1.22916	0.00495707	0.197385	1.30719	0.000238446	0.193445	-1.00552	0.913462	0.986048	-0.672906	0.0329772	-0.173329	0.63203	0.267312	0.455278
NR94HFRXdujLvkKiS4	ILMN_2645793	ALDH3B1	1.00535	0.828014	0.975023	1.01372	0.627303	0.925419	1.03618	0.244784	0.999869	1.00903	0.721582	0.936198	-0.409946	0.239361	-0.346542	0.326604	-0.139978	0.699727
iKeKsoKSgqOS4UyDfY	ILMN_2953513	ALDH3B1	-1.01038	0.629666	0.925741	1.0074	0.727874	0.953316	NA	NA	NA	1.02192	0.423329	0.819614	-0.352947	0.351502	-0.229208	0.524128	NA	NA
9Us7nuunjfO7Rf5elE	ILMN_2874554	ALDH4A1	-1.10581	0.0472119	0.400784	1.02635	0.699198	0.948111	1.06597	0.27172	0.999869	1.0142	0.780904	0.9522	-0.514276	0.128313	0.0129377	0.971703	-0.171504	0.635676
csXIrQs7u8aKfsq95E	ILMN_2664660	ALDH5A1	1.03562	0.409123	0.834831	1.01666	0.637841	0.930445	1.00434	0.943014	0.999869	1.01235	0.697639	0.928164	-0.260595	0.467109	-0.280543	0.432374	0.168482	0.641731
lUk.1f.tfM7f54P_4k	ILMN_1258158	ALDH6A1	1.03284	0.425746	0.842778	-1.00488	0.903184	0.984801	1.02101	0.887391	0.999869	-1.01842	0.671759	0.920548	0.336283	0.376249	0.064043	0.860479	-0.0729157	0.841342
xS05Z5_Uoh6d0OFHjo	ILMN_2775723	ALDH8A1	1.03192	0.612892	0.921395	1.0496	0.422381	0.847414	1.09149	0.251121	0.999869	-1.08058	0.0734968	0.48716	0.487488	0.15295	-0.146401	0.70703	-0.00537572	0.988241
0qiP5f7FLIN.tSIJNw	ILMN_2771641	ALDH8A1	1.02678	0.773032	0.964511	-1.02794	0.667873	0.94168	1.07321	0.454417	0.999869	-1.07023	0.0611014	0.460275	0.558038	0.0936685	0.853565	0.00167928	-0.343278	0.331486
if7UiCTcS4P3giv7oI	ILMN_1226247	ALDH8A1	NA	NA	NA	-1.0019	0.938772	0.990198	NA	NA	NA	NA	NA	NA	NA	NA	0.311107	0.381584	NA	NA
u6ggogXgpJUoosTQmY	ILMN_2599130	ALDOA	1.04686	0.212041	0.701811	1.15309	0.000614055	0.086338	-1.06653	0.134464	0.999869	1.18307	0.00718589	0.197199	0.277079	0.438318	0.122174	0.736697	0.184281	0.610298
WSVSOdHEtC6eOnV.J4	ILMN_2840533	ALDOB	1.0846	0.0861976	0.509593	1.03767	0.398593	0.83624	-1.0328	0.57619	0.999869	1.05373	0.194288	0.655308	0.185896	0.607117	-0.324733	0.359934	-0.243378	0.49804
T8MBMvFKr68yCKRJBI	ILMN_1224012	ALDOB	1.04913	0.204886	0.698542	-1.00926	0.752814	0.961318	1.01587	0.914323	0.999869	1.0837	0.112861	0.557322	0.243925	0.497046	-0.0305656	0.9332	-0.073437	0.84022
Tl8T57FYhRKOoqyI5U	ILMN_3160137	ALDOC	-1.1543	0.0122333	0.214896	-1.01752	0.814541	0.969962	1.00847	0.900684	0.999869	1.0478	0.380035	0.79713	0.1186	0.74418	-0.0458644	0.899882	-0.608852	0.0617374
xK66E7_rlH5e7uW4H0	ILMN_3000759	ALG1	-1.02263	0.624149	0.924652	1.02271	0.327509	0.795579	-1.07142	0.20511	0.999869	-1.03387	0.200394	0.661515	0.0440407	0.903848	0.351067	0.319896	0.0202275	0.95577
ilnx9yoOvyrGO.Uu6E	ILMN_2817021	ALG10B	1.01728	0.483875	0.869091	-1.00806	0.667118	0.94158	1.0382	0.123192	0.999869	-1.01345	0.516155	0.867373	0.547652	0.101274	-0.170199	0.638288	0.127843	0.724869
iu9TogvHx8u1LeRLeo	ILMN_1224712	ALG11	-1.0008	0.970913	0.993645	-1.00502	0.776368	0.965176	1.03146	0.300874	0.999869	1.01603	0.468427	0.838829	-0.579888	0.0788823	0.0316283	0.930882	-0.439546	0.203713
ZJzK06iBW59u7qLVic	ILMN_2827701	ALG11	1.01434	0.579725	0.908217	-1.01875	0.327202	0.795579	1.00989	0.743957	0.999869	-1.01212	0.64375	0.912848	-0.619734	0.0559907	-0.355339	0.313631	-0.314127	0.376732
fRQ06Se8yVik7zdT9I	ILMN_2869182	ALG12	1.00787	0.831426	0.975618	-1.04284	0.209625	0.711806	-1.07154	0.0595547	0.999869	-1.04293	0.274688	0.731327	0.0523531	0.885791	0.135738	0.708483	0.351218	0.319674
lgBJAhSofUk7cSTl64	ILMN_2680686	ALG12	-1.01754	0.460153	0.857404	NA	NA	NA	NA	NA	NA	NA	NA	NA	0.0802178	0.825648	NA	NA	NA	NA
6qCNeKRd1hx9PvS6VE	ILMN_2605575	ALG14	1.13581	0.0145393	0.234587	-1.05809	0.168454	0.679215	1.05004	0.214067	0.999869	-1.02498	0.313603	0.761288	0.191256	0.596599	-0.0618962	0.86512	0.254145	0.478596
ElJIKTpkhyKxv9Vfgg	ILMN_2803334	ALG2	1.03291	0.398557	0.828706	1.04544	0.19115	0.702591	-1.04914	0.248071	0.999869	-1.01524	0.71453	0.934492	0.251158	0.483956	-0.213153	0.554342	0.680998	0.0301626
cp7VWLX1cIk9JQkoAc	ILMN_2910106	ALG3	-1.01981	0.485019	0.870053	-1.00019	0.993594	0.998734	-1.05218	0.0607395	0.999869	-1.00058	0.983011	0.997198	-0.00109955	0.997595	0.0604115	0.868331	-0.27715	0.438196
fPid16DGxU1G19J3lk	ILMN_2744459	ALG3	1.0036	0.9116	0.986284	1.00385	0.882716	0.979893	-1.07123	0.0693105	0.999869	1.00137	0.959536	0.995149	0.0367799	0.919653	0.581062	0.0781338	-0.0763923	0.833864
H_J3XoMbFTUbX0neWU	ILMN_1215893	ALG3	-1.01767	0.50623	0.879503	-1.04737	0.0430366	0.448882	-1.07524	0.0756597	0.999869	-1.00278	0.934377	0.989082	0.011387	0.975094	0.122407	0.736212	-0.125414	0.72993
BvnpKnoeT.zVE5D9H4	ILMN_1222503	ALG5	1.00292	0.920457	0.987411	-1.00408	0.839212	0.974781	-1.06715	0.241165	0.999869	-1.02118	0.447473	0.827714	-0.210189	0.559992	-0.45103	0.190769	-0.0315145	0.93113
TERLmr0Dx4ViCSSVoU	ILMN_2660414	ALG5	1.02176	0.528666	0.887842	-1.02522	0.373391	0.82618	-1.01324	0.743886	0.999869	-1.03289	0.279914	0.736712	0.521992	0.121706	0.253199	0.480291	0.518644	0.124546
BjXTpI54aJRAv1I74g	ILMN_1215967	ALG5	1.03917	0.60013	0.915712	1.02555	0.460978	0.865668	-1.00917	0.845629	0.999869	-1.03211	0.361723	0.788847	0.610542	0.0608204	0.249861	0.486292	-0.273759	0.44405
HVSpdDhC6.r0kvUkRI	ILMN_2765304	ALG8	1.03089	0.0927561	0.528796	1.01081	0.577839	0.910272	1.02817	0.268069	0.999869	1.01919	0.378168	0.796374	0.161779	0.655226	0.67873	0.0309342	-0.228267	0.525882
65XlyQXj79TriiUflc	ILMN_1237963	ALG8	-1.01453	0.518623	0.882457	-1.01838	0.460322	0.865668	1.01559	0.536748	0.999869	-1.00046	0.984759	0.997198	-0.0636224	0.861388	-0.167318	0.644068	0.378724	0.280492
ZsRYD6fkNHRJdUM3S4	ILMN_1218327	ALG8	NA	NA	NA	NA	NA	NA	-1.00473	0.788681	0.999869	1.01058	0.649627	0.91391	NA	NA	NA	NA	0.353215	0.316737
ZAee7UeKuBaqurgC6Q	ILMN_2833587	ALG8	1.02417	0.219501	0.708767	-1.00491	0.781924	0.965611	NA	NA	NA	NA	NA	NA	0.210297	0.559785	0.11611	0.749407	NA	NA
lR6KiCLIG5_SAeYihc	ILMN_2892292	ALG9	1.02022	0.445426	0.851059	1.03008	0.220203	0.719357	1.02546	0.257833	0.999869	-1.04228	0.0273094	0.339846	-0.277988	0.436755	0.133807	0.712481	0.0854313	0.827016
KcqfUaJYfXUKTXvIns	ILMN_2609495	ALG9	-1.0328	0.320109	0.785488	-1.00908	0.761285	0.963585	-1.01076	0.718127	0.999869	-1.07798	0.00246073	0.119898	0.0874794	0.810096	-0.0232808	0.949101	-0.150774	0.677578
BpJ9L09TSL0itJxQJc	ILMN_2687908	ALG9	1.00476	0.801644	0.969018	1.01079	0.530723	0.891401	-1.00304	0.901246	0.999869	-1.02175	0.296864	0.752003	0.216278	0.548407	0.426964	0.218465	0.122841	0.735304
NP9aRAh3YqCKVaKEug	ILMN_2620365	ALKBH2	-1.02891	0.365091	0.814418	-1.00323	0.878078	0.979644	NA	NA	NA	1.00971	0.706048	0.930717	0.245402	0.494359	0.136849	0.706187	NA	NA
EieUkbRftBO3HEoEfE	ILMN_2699294	ALKBH3	-1.03283	0.201885	0.695374	1.01225	0.773519	0.965033	1.04142	0.29294	0.999869	1.02891	0.442394	0.826928	0.00955713	0.979096	-0.09655	0.790755	-0.7866	0.00694997
B4S7Hriv8oolN4V_G0	ILMN_1226152	ALKBH4	1.00537	0.791315	0.968503	NA	NA	NA	NA	NA	NA	1.00025	0.990382	0.998302	-0.255271	0.476582	NA	NA	NA	NA
6lz8jXoK6r08o_H_kk	ILMN_1255259	ALKBH5	-1.02571	0.243121	0.731542	-1.03542	0.107198	0.588468	NA	NA	NA	1.00019	0.993999	0.998939	-0.232953	0.517181	-0.414334	0.267544	NA	NA
opSCJRdSXnhdUTNdTM	ILMN_1251766	ALKBH7	-1.10168	0.00735055	0.163775	-1.05476	0.235282	0.735851	-1.04473	0.219555	0.999869	-1.0409	0.253046	0.71727	-0.425036	0.220778	-0.10759	0.767353	-0.187988	0.603003
ibK9d8Tl.ws67_E8H4	ILMN_1258943	ALKBH8	1.01812	0.362913	0.813087	NA	NA	NA	NA	NA	NA	NA	NA	NA	-0.325431	0.358841	NA	NA	NA	NA
EipRUf3FEPHyf3RzFE	ILMN_2613908	ALOX12	-1.01294	0.598913	0.914724	-1.00417	0.802512	0.967782	NA	NA	NA	NA	NA	NA	-0.0675701	0.852864	-0.292027	0.412938	NA	NA
xVdg5prpUo.PtxNSXM	ILMN_2863837	ALOX5AP	-1.04536	0.163872	0.649912	-1.04186	0.27019	0.762328	-1.07098	0.0657451	0.999869	-1.01758	0.525091	0.870745	-0.200754	0.604515	-0.0872644	0.810556	-0.374845	0.285852
3eqoIUredKOIdUoJRc	ILMN_2661287	ALPL	1.06647	0.18629	0.678324	1.06658	0.00372987	0.173147	1.04389	0.226439	0.999869	1.10376	0.0102856	0.224784	0.008557	0.981283	0.25904	0.469866	0.496324	0.14453
W6MUSud9bdN57HaKYk	ILMN_2817883	ALS2	-1.00212	0.951185	0.989861	1.00074	0.98769	0.997181	-1.07855	0.0485756	0.952723	1.00426	0.926514	0.988847	-0.292431	0.412262	-0.699933	0.0242257	0.401899	0.249617
omS6Xh06gOHSSmkHH8	ILMN_2717470	ALS2	1.00562	0.863404	0.979249	-1.08864	0.0431464	0.448882	-1.02402	0.572728	0.999869	1.03333	0.458051	0.833659	-0.460087	0.180909	-0.514746	0.127905	0.433184	0.211098
EpEpFh6KeOqQIEu_DE	ILMN_2620053	ALS2	1.03101	0.32577	0.79156	-1.04355	0.150119	0.652989	1.00051	0.988937	0.999869	1.00674	0.80811	0.96024	-0.0694564	0.848795	-0.309059	0.384893	0.040987	0.910491
KWPduU6NMuDeuundes	ILMN_3135801	ALS2CR4	-1.05134	0.0644048	0.457896	-1.01465	0.598385	0.917046	-1.01038	0.719982	0.999869	-1.00288	0.903322	0.985177	-0.0781656	0.830054	0.594286	0.0700174	-0.205963	0.568087
BgcMZL4K5S3kJSKslE	ILMN_2904137	AMBP	-1.00182	0.947733	0.989504	1.01926	0.420923	0.846931	1.01597	0.514788	0.999869	1.02648	0.181531	0.641299	0.472912	0.167473	-0.451966	0.189735	0.719205	0.0190626
9nRQOaEXui4KAyXn5c	ILMN_2760593	AMBRA1	-1.00375	0.880014	0.980521	1.07165	0.0779699	0.546983	1.03605	0.198658	0.999869	-1.00707	0.841635	0.970205	-0.217338	0.546402	-0.367813	0.295709	0.173666	0.631358
xSp6KiiPUrSDuK363s	ILMN_3124160	AMBRA1	-1.05668	0.127293	0.588308	1.02393	0.464452	0.866146	1.02696	0.455458	0.999869	1.07292	0.057148	0.452217	-0.539204	0.107742	-0.0505431	0.889719	-0.553964	0.0966072
BQqxURaD9SggNi.fDs	ILMN_2992239	AMD2	NA	NA	NA	1.00135	0.947878	0.991315	-1.04579	0.0800974	0.999869	1.00237	0.915465	0.986537	NA	NA	0.850083	0.0018367	-0.328087	0.388714
3CEerpJMlVOju5taT8	ILMN_2831944	AMDHD2	-1.02099	0.599467	0.915021	1.08054	0.0282126	0.38099	1.07092	0.0786677	0.999869	1.03353	0.333545	0.772269	0.0272843	0.94036	-0.253775	0.479258	0.0182691	0.96005
laqWDXoVIAnv.4oim4	ILMN_2605556	AMDHD2	NA	NA	NA	1.03616	0.109817	0.588468	NA	NA	NA	NA	NA	NA	NA	NA	-0.050181	0.890505	NA	NA
fjvgw1E5dCSHa1SNp0	ILMN_2722902	AMFR	1.04672	0.144286	0.62325	-1.00609	0.887496	0.981026	1.01573	0.770739	0.999869	-1.00099	0.974389	0.996153	-0.590102	0.0725227	-0.281127	0.431376	0.550941	0.0988248
TlXgIpSgKshe3iiBAk	ILMN_3135640	AMIGO1	1.02592	0.365238	0.814418	1.03646	0.0961375	0.570879	NA	NA	NA	NA	NA	NA	-0.305921	0.389988	0.170589	0.637507	NA	NA
ZVOp3MHIQ4U8Ben4t0	ILMN_1214975	AMIGO1	1.0415	0.150163	0.630042	1.00578	0.780822	0.965611	NA	NA	NA	NA	NA	NA	-0.33003	0.351688	0.156016	0.666902	NA	NA
xfME1Eq95RNU7LkCoQ	ILMN_2678355	AMIGO2	1.16447	0.0024486	0.0940936	1.11452	0.00476302	0.19524	1.13395	0.000623627	0.226613	1.12511	0.0148152	0.266847	0.0478156	0.895642	0.37799	0.281502	0.451439	0.190317
9qC544T6DlSjk6V8eU	ILMN_1229706	AMMECR1L	-1.10354	0.061397	0.453185	-1.03327	0.415369	0.843432	1.01227	0.740181	0.999869	1.00515	0.889655	0.980633	-0.647217	0.0430821	0.149908	0.679348	-0.289929	0.416458
K4L1J63mepIkofKdHQ	ILMN_2701534	AMPD2	-1.00664	0.825032	0.973891	1.04295	0.0855369	0.556717	-1.01435	0.606781	0.999869	-1.03111	0.204305	0.666373	-0.676646	0.031655	-0.634355	0.0488435	-0.0798843	0.826364
cKxJohu6p4zuCqdS4g	ILMN_3160992	AMT	NA	NA	NA	1.02216	0.21766	0.718345	NA	NA	NA	NA	NA	NA	NA	NA	-0.572469	0.08372	NA	NA
QFAguJPBUhJH7pDh6M	ILMN_2626453	AMY1	-1.13764	0.0415135	0.380165	-1.15313	0.00185043	0.130894	1.04703	0.713307	0.999869	-1.02247	0.598131	0.901112	0.45495	0.186463	-0.00439797	0.99038	-0.0846919	0.81606
xWm13g7_VzefGAnki4	ILMN_2464898	AMZ2	-1.05607	0.0785959	0.489395	-1.00976	0.728907	0.95353	1.00068	0.980946	0.999869	1.02575	0.459942	0.834273	-0.13266	0.733679	-0.00743716	0.983732	-0.261825	0.464933
fxKl1GIG1RWegHjlqc	ILMN_2796089	ANAPC13	-1.0097	0.817791	0.972606	-1.06445	0.0581803	0.499337	-1.01563	0.629996	0.999869	-1.04225	0.0935289	0.523215	0.527513	0.11711	0.142395	0.694751	-0.293606	0.443189
xVYLfLWnxKs4CS97pA	ILMN_1219088	ANAPC16	-1.04897	0.255813	0.745448	1.0218	0.414264	0.843233	-1.07378	0.181642	0.999869	-1.0389	0.183637	0.644043	0.144116	0.691213	0.264965	0.459396	-0.133005	0.714144
WeoXv0kIuDKvpJ0i3U	ILMN_2901312	ANAPC2	-1.03491	0.210882	0.701695	-1.00784	0.733748	0.956144	1.00409	0.87143	0.999869	-1.01882	0.338123	0.775707	0.460943	0.179992	-0.268557	0.453099	-0.397773	0.254969
BoLvtItIhIp0UIZ55U	ILMN_2859778	ANAPC4	1.02302	0.456048	0.857404	-1.05347	0.140462	0.636966	1.05317	0.104984	0.999869	-1.06857	0.0531948	0.439455	0.0928156	0.798706	-0.174902	0.628892	-0.0501496	0.890573
Znt7B171Kh3hFdKSEw	ILMN_3158200	ANAPC5	-1.03914	0.112538	0.562169	-1.01073	0.593906	0.916095	-1.03913	0.268543	0.999869	-1.0147	0.465379	0.836824	-0.302479	0.395615	0.220441	0.540544	-0.728943	0.0167689
oUodXn467k.Krq08Tk	ILMN_2738536	ANAPC5	-1.08607	0.0535047	0.425153	-1.0464	0.246307	0.747732	-1.03134	0.442623	0.999869	1.01573	0.644282	0.912848	-0.488562	0.151911	0.0770382	0.832475	-0.0663651	0.855464
ropDyj5UotQY0bu3kk	ILMN_2648397	ANAPC5	-1.01194	0.794957	0.968757	1.02966	0.289442	0.775271	1.01789	0.643196	0.999869	1.08771	0.00876967	0.210591	0.534075	0.111791	0.511601	0.130655	0.244228	0.496494
fHkiSR_lUupI3iiSOM	ILMN_2870688	ANAPC7	-1.02814	0.383982	0.823651	1.04231	0.138421	0.63627	-1.01098	0.800745	0.999869	-1.00107	0.958568	0.994998	-0.459348	0.181702	-0.0322784	0.929464	-0.308921	0.385116
6U5SxYl3kq9ITvvPl4	ILMN_2875251	ANG	-1.28235	2.58521e-06	0.00236617	-1.14954	0.00464553	0.193395	-1.10222	0.152101	0.999869	-1.11329	0.0495814	0.429525	-0.466215	0.174412	-0.0442916	0.903302	0.324821	0.359796
3wkLdH1K0UfkRECgrc	ILMN_2776242	ANG2	-1.03295	0.119587	0.574076	1.00082	0.965679	0.992064	NA	NA	NA	-1.07133	0.00330848	0.13165	0.0154725	0.966162	0.167065	0.644576	NA	NA
uTnl.3ohUv0_ogl7m4	ILMN_3160697	ANGEL2	-1.03032	0.357492	0.809839	1.07049	0.0373541	0.426694	1.0604	0.0216517	0.782266	1.08706	0.0397025	0.394136	0.11821	0.744999	0.0298592	0.934741	-0.470124	0.170341
rmU764OaIexz.v99ek	ILMN_1234487	ANGPT2	-1.03905	0.219324	0.708567	1.01703	0.433694	0.85209	NA	NA	NA	1.06159	0.0381898	0.386932	0.553501	0.0969446	0.058016	0.873516	NA	NA
3uOOPaVBVBF9RwndXk	ILMN_1254653	ANGPTL2	NA	NA	NA	NA	NA	NA	NA	NA	NA	1.02393	0.181981	0.641299	NA	NA	NA	NA	NA	NA
rSQhBJMIgddSLuggSw	ILMN_2708190	ANGPTL3	1.01171	0.736983	0.95458	-1.03333	0.50882	0.88065	1.04783	0.720538	0.999869	1.04519	0.212825	0.677556	-0.135071	0.709864	0.219879	0.541601	-0.0933262	0.797618
cUgBOp2KpHgzR92XFI	ILMN_2759365	ANGPTL4	1.29672	0.00728835	0.163775	1.07933	0.536572	0.89276	-1.10319	0.408266	0.999869	1.20961	0.160501	0.617052	0.283398	0.427503	-0.164138	0.650465	-0.173876	0.630938
0T9T9yMVLtXTO5UU6g	ILMN_1232621	ANK	-1.02504	0.432196	0.845615	-1.01897	0.561036	0.90471	1.00664	0.855879	0.999869	1.01838	0.584489	0.893647	-0.32618	0.357672	-0.127269	0.726064	0.0687618	0.850293
QUfrTHlLPiAdFIjSSg	ILMN_1227817	ANK3	-1.01988	0.611658	0.921054	-1.01905	0.460982	0.865668	NA	NA	NA	-1.0155	0.623997	0.909095	0.451875	0.189835	0.0725678	0.842091	NA	NA
rHh_Uv6Se7oHqb1OM0	ILMN_2771712	ANKFY1	-1.09951	0.00269038	0.100694	-1.04672	0.0866997	0.557357	-1.01276	0.775839	0.999869	1.01538	0.55566	0.886641	-0.551937	0.0980903	-0.0548113	0.888618	0.0965655	0.790722
oxWJTfnZU.wFcJ5f6E	ILMN_2916686	ANKLE2	1.037	0.316422	0.782891	1.03147	0.279281	0.767083	1.02543	0.517184	0.999869	-1.02979	0.342071	0.77799	-0.489922	0.150602	-0.222848	0.536016	0.0774278	0.831638
Ki.xWJTfnZU.wFcJ5c	ILMN_2737158	ANKLE2	1.06448	0.0524686	0.419714	-1.01858	0.576778	0.910272	1.01575	0.661986	0.999869	1.01988	0.573136	0.891324	0.0846497	0.81615	-0.452224	0.189451	0.279457	0.434233
ieT.S7apOwkCei7Xt0	ILMN_2663741	ANKMY2	-1.0361	0.2356	0.723899	-1.05074	0.181243	0.695096	1.07989	0.116775	0.999869	1.00321	0.933545	0.989082	-0.286827	0.421686	0.322359	0.363661	-0.50734	0.134439
ljtjtUK4KQbSi5ZOyo	ILMN_2950286	ANKRD1	-1.00355	0.860376	0.978869	NA	NA	NA	NA	NA	NA	NA	NA	NA	-0.0515843	0.887459	NA	NA	NA	NA
fo757_yge2rSDP8c64	ILMN_2624749	ANKRD10	-1.03874	0.194497	0.687713	1.01822	0.353326	0.813518	-1.00098	0.975342	0.999869	-1.01401	0.554556	0.885916	-0.371654	0.290302	0.554296	0.0963653	-0.0311514	0.931922
Td5eh3scZP13kZTajI	ILMN_3072676	ANKRD12	-1.05032	0.0610717	0.451772	1.03474	0.0762063	0.545774	-1.0136	0.606722	0.999869	1.03104	0.0974488	0.53075	0.236826	0.510035	0.180836	0.617105	-0.0045465	0.990055
6E6IGlLo7pIhIovovk	ILMN_3151492	ANKRD12	-1.02182	0.457024	0.857404	-1.01836	0.26195	0.75494	NA	NA	NA	1.01534	0.480795	0.847246	-0.424078	0.221932	-0.10766	0.767205	NA	NA
ccFdewMXHkwSVBV6oE	ILMN_2613696	ANKRD13A	1.08044	0.000856336	0.0556232	1.01678	0.437936	0.853435	1.02112	0.504663	0.999869	-1.03018	0.274637	0.731327	-0.536228	0.11008	-0.42331	0.22286	0.219378	0.542548
QuIzsX0z0gN6O3X0xM	ILMN_2675464	ANKRD17	1.00215	0.939288	0.988746	1.00774	0.722712	0.951616	-1.00077	0.988712	0.999869	1.00481	0.831078	0.968617	0.12189	0.737292	0.146803	0.6857	-0.209933	0.560481
TKE1KiHOoKjILuVjfk	ILMN_2738481	ANKRD27	-1.00409	0.846706	0.976691	1.01757	0.331739	0.798324	NA	NA	NA	1.01862	0.44196	0.826928	-0.415643	0.232245	-0.539895	0.107203	NA	NA
6QlPn_nTROOAdeKKAE	ILMN_2595857	ANKRD37	-1.0355	0.43486	0.846559	-1.01236	0.781249	0.965611	NA	NA	NA	-1.00578	0.917701	0.987229	-0.182194	0.61442	0.386018	0.270561	NA	NA
c6lAoQlPjVAl2zlRSo	ILMN_2681592	ANKRD40	-1.04102	0.260876	0.749181	-1.0102	0.73908	0.958001	-1.05905	0.122666	0.999869	-1.03056	0.411286	0.814568	0.0602526	0.868675	-0.115664	0.750343	-0.189566	0.599908
N5Vd5THyBFICRAF614	ILMN_3109098	ANKRD40	-1.00255	0.907311	0.985735	1.02325	0.329166	0.796547	-1.02511	0.318415	0.999869	1.0015	0.945694	0.992545	0.0992337	0.785051	0.323764	0.361453	0.123923	0.733044
3NJ_S7fn.Bw07_shko	ILMN_1222794	ANKRD46	1.07819	0.139197	0.612517	-1.04319	0.210971	0.712694	1.0609	0.432702	0.999869	1.0207	0.603011	0.904099	0.195116	0.589065	-0.0585417	0.872378	-0.216409	0.548159
WtSRzVRpXT.cQlOECg	ILMN_2592358	ANKRD49	1.01687	0.695959	0.944148	1.00603	0.800551	0.967782	1.01879	0.571948	0.999869	1.01894	0.651337	0.91391	-0.492055	0.148562	-0.00573448	0.987456	-0.00624854	0.986332
9p0rXzVKNdwl8rvukI	ILMN_2872599	ANKRD54	1.02382	0.353263	0.806553	1.01018	0.624705	0.924993	1.0062	0.87242	0.999869	-1.02311	0.408237	0.812934	-0.389763	0.265538	-0.443576	0.199115	0.195347	0.588615
6VWQ0eARxg6m1v_SVI	ILMN_2600078	ANKRD54	1.01411	0.472574	0.863028	NA	NA	NA	NA	NA	NA	NA	NA	NA	-0.0630154	0.8627	NA	NA	NA	NA
loIpw1_StXp4K4d7hU	ILMN_2946760	ANKRD56	1.12299	0.000233296	0.0276333	1.00251	0.935618	0.990198	1.0323	0.513593	0.999869	-1.07835	0.0818864	0.500329	0.0132574	0.972996	-0.254519	0.477926	0.026712	0.941609
QID13XXWrq3df9KELk	ILMN_1220446	ANKS1	-1.04931	0.0779426	0.487628	-1.02549	0.15023	0.652989	NA	NA	NA	1.03138	0.172263	0.629113	0.277202	0.438106	-0.404252	0.246593	NA	NA
xSuUx4reN8SEK3quXI	ILMN_2735877	ANKS3	1.03499	0.391795	0.826896	1.02885	0.258288	0.75422	-1.0227	0.536273	0.999869	1.00973	0.804248	0.958394	-0.403603	0.247425	-0.242925	0.498867	0.409036	0.240508
u4l1eL7SiV6CFu1OI4	ILMN_2788154	ANKS3	1.01784	0.43143	0.845582	NA	NA	NA	NA	NA	NA	NA	NA	NA	0.109204	0.763945	NA	NA	NA	NA
ZXInd9ddOCfhP6COro	ILMN_2703321	ANKZF1	-1.03305	0.35839	0.810425	-1.01089	0.704547	0.949118	-1.05519	0.111263	0.999869	-1.00546	0.823786	0.965337	-0.360522	0.306117	0.0492036	0.892627	-0.230597	0.521548
fl9iFNktKaohfTfj98	ILMN_1259463	ANKZF1	-1.03183	0.430227	0.845582	1.02692	0.263737	0.756553	1.01882	0.489181	0.999869	1.0252	0.485571	0.847246	-0.785046	0.00714019	-0.566757	0.0875727	-0.223431	0.534922
B3R2hXVKlkRFdSe.TQ	ILMN_1223335	ANO10	1.00724	0.689789	0.94389	-1.00961	0.601936	0.918027	1.02421	0.393732	0.999869	1.03714	0.099594	0.536448	0.940798	0.000156835	0.564208	0.0893275	-0.36755	0.296081
6V5t0_sSBB5R0.91ZU	ILMN_1222637	ANP32A	-1.02626	0.63618	0.928578	-1.32292	0.000558141	0.0808544	1.04696	0.630342	0.999869	-1.21163	0.0231049	0.318451	-0.0545492	0.881028	0.0754935	0.846934	-0.745591	0.013304
fF2OnOEqEEKKVWHWO8	ILMN_2685507	ANP32A	-1.05366	0.253018	0.741812	-1.11217	0.0365519	0.42339	-1.02576	0.682602	0.999869	-1.01707	0.6406	0.911788	-0.203501	0.599472	-0.204111	0.571649	-0.749613	0.012549
0Xv6oD1z7j_Hv.FTNU	ILMN_1230271	ANP32A	-1.07323	0.0234823	0.289981	-1.12627	0.0171508	0.330602	-1.0134	0.85508	0.999869	-1.04121	0.167794	0.624953	-0.345971	0.361763	0.126763	0.72712	-0.515175	0.127533
Wo_n_.X79LD6B157S0	ILMN_2723788	ANP32E	1.02269	0.442302	0.850794	-1.04155	0.170206	0.682001	1.0591	0.0753815	0.999869	-1.06748	0.082353	0.501883	0.122418	0.753705	0.576179	0.081278	0.177935	0.622859
lgUftUs4Rd8c3SSXuQ	ILMN_2589651	ANPEP	1.03412	0.434057	0.846559	1.11002	0.0087635	0.259405	1.05768	0.104854	0.999869	1.07004	0.0497517	0.43037	0.0318622	0.930372	-0.334432	0.344907	-0.32967	0.352245
9hYS9KZAqD057sC6ug	ILMN_1226183	ANTXR1	1.00074	0.974305	0.994219	1.01575	0.354666	0.813843	NA	NA	NA	-1.00216	0.927155	0.989082	0.0713421	0.844731	0.301229	0.397669	NA	NA
TqKX7hrHuu3rgDu04o	ILMN_3107156	ANXA11	-1.08369	0.0849151	0.505575	1.0717	0.0341517	0.415172	1.05092	0.23805	0.999869	1.04268	0.163583	0.62146	-0.411095	0.237915	0.0177214	0.961247	-0.213718	0.553267
0qbJt7hOIR9d87Hu24	ILMN_2657175	ANXA2	1.03284	0.389378	0.825282	-1.00568	0.915363	0.986935	1.01744	0.757332	0.999869	1.04073	0.477943	0.846034	0.823867	0.00338429	0.134212	0.711642	-0.480536	0.190413
BleOuhZdAN3kR5.Tkk	ILMN_3135781	ANXA3	-1.00069	0.977107	0.994646	-1.01156	0.7078	0.950559	-1.04089	0.305358	0.999869	1.03331	0.347301	0.779856	0.11065	0.760895	0.00674213	0.985252	-0.347838	0.324676
fhIF7eXjKT6Tb0uQ6Q	ILMN_1241171	ANXA3	-1.03134	0.32966	0.794404	-1.02795	0.550078	0.897371	1.00408	0.910993	0.999869	1.00998	0.735216	0.941835	0.332943	0.347193	0.0937668	0.796679	-0.364807	0.299977
oneXJNsvhL54s66p_8	ILMN_2935012	ANXA4	1.01772	0.405529	0.833739	1.00731	0.728015	0.953338	-1.01329	0.706246	0.999869	-1.01528	0.423367	0.819614	0.0865041	0.812182	0.279193	0.434685	-0.106044	0.77062
EUCu3yOAku1ZX3jve0	ILMN_2680142	ANXA5	1.07139	0.0635004	0.455682	-1.02478	0.599468	0.917046	1.0481	0.43021	0.999869	1.01621	0.609588	0.905702	0.474891	0.165454	0.011644	0.974532	-0.173128	0.63243
rn_fne7poihwJ14XSI	ILMN_2878060	ANXA6	-1.01843	0.612946	0.921395	1.17389	0.0066822	0.22496	1.04107	0.527274	0.999869	1.06439	0.239935	0.703309	0.100785	0.781758	-0.00915157	0.981358	-0.232133	0.518698
QA57CW61NUvly5_q9Q	ILMN_2640097	AOX3	-1.12825	0.043627	0.389453	-1.13327	0.0550025	0.491426	-1.05151	0.337492	0.999869	-1.11927	0.109797	0.550427	-0.110197	0.76185	-0.0507067	0.889364	0.0462387	0.905971
ii9_e1uAHzurpX9jN4	ILMN_1245471	AP1AR	1.00954	0.804906	0.970366	1.10219	0.0738278	0.538748	1.03318	0.589991	0.999869	1.03351	0.223886	0.687957	-0.416551	0.231122	0.219486	0.542344	0.055175	0.879671
Qp1S3u7uEnNe0ee.jA	ILMN_1244906	AP1B1	-1.07748	0.0296105	0.322958	1.02864	0.483162	0.873197	1.00701	0.84705	0.999869	-1.05901	0.168717	0.626701	0.0977165	0.788274	-0.530135	0.114966	-0.0944974	0.795123
iId7RAEW6VMoIkhUh0	ILMN_3071104	AP1G1	1.01625	0.644505	0.932309	-1.0306	0.25791	0.75422	-1.08338	0.0272414	0.827611	1.00096	0.970652	0.996055	-0.137034	0.705804	0.0507718	0.889223	0.145009	0.68938
ZqdpDkI3JILgQ.VV0s	ILMN_2745354	AP1G1	1.00844	0.726797	0.951884	-1.00674	0.728935	0.95353	-1.01477	0.552883	0.999869	1.00999	0.627087	0.909282	0.615605	0.0581277	0.108052	0.782009	-0.498209	0.172253
cm4qXEno39.TmlfohU	ILMN_1246903	AP1G2	1.00207	0.909456	0.986284	NA	NA	NA	NA	NA	NA	NA	NA	NA	0.172346	0.633994	NA	NA	NA	NA
cXSX_VwD16kpEpxXR4	ILMN_2984647	AP1M1	-1.02174	0.466148	0.859019	-1.05411	0.0221012	0.356339	-1.05888	0.170636	0.999869	-1.05315	0.0799275	0.496829	-0.227703	0.526932	0.402875	0.24836	-0.431193	0.21344
3d0XdVSFX3foqHaef8	ILMN_1215903	AP1S1	-1.0314	0.310452	0.779988	1.01677	0.517974	0.885784	-1.04138	0.094051	0.999869	1.06272	0.0138857	0.258495	0.520391	0.123059	0.124181	0.732504	0.115812	0.750031
ogqKABuF6OqudLp9T8	ILMN_2634108	AP1S1	1.00581	0.851692	0.977145	1.00147	0.967154	0.992427	-1.02937	0.370487	0.999869	1.0327	0.313895	0.761432	0.465167	0.175513	0.172488	0.63371	-0.270218	0.450201
99B.iAlx.Nehi.eOro	ILMN_2748777	AP1S1	-1.00401	0.883573	0.981445	-1.04022	0.134735	0.62847	-1.006	0.83865	0.999869	1.03867	0.173058	0.629369	0.698775	0.0245637	-0.16083	0.657144	-0.290088	0.416191
WFeIH_6ueg01IYKV5I	ILMN_2604688	AP2A1	-1.03994	0.245828	0.734623	-1.01249	0.548535	0.897371	-1.02076	0.420824	0.999869	-1.02076	0.498915	0.858022	-0.450168	0.191723	-0.205637	0.568713	0.153551	0.671915
iwV5kUkCJe3VtH7uJ4	ILMN_3143246	AP2A1	-1.03619	0.24882	0.736801	-1.04759	0.0407099	0.440155	-1.01512	0.641311	0.999869	-1.049	0.0559326	0.448118	-0.46855	0.171973	0.393072	0.261144	0.12999	0.720403
0IeJ7Oq03sbESS77tU	ILMN_1237891	AP2A2	1.09481	0.0780203	0.487628	-1.00636	0.853021	0.976735	-1.08956	0.0987828	0.999869	-1.04912	0.108841	0.549721	-0.0720528	0.8432	-0.189328	0.600373	0.139797	0.7001
ldfJQLube2AnguSKko	ILMN_3147944	AP2B1	1.0113	0.83962	0.976534	1.0625	0.068657	0.525031	-1.03929	0.363642	0.999869	-1.0673	0.0577198	0.452217	-0.291464	0.413881	-0.353346	0.316546	0.659094	0.0381836
lIui_enA7w6pWSKt4Y	ILMN_1227300	AP2M1	1.00616	0.84069	0.976647	-1.01677	0.665387	0.940811	1.01782	0.473056	0.999869	-1.00369	0.918356	0.987603	-0.325794	0.358275	-0.602357	0.0653451	-0.34273	0.332311
u1fXSelSKChWkq3KUQ	ILMN_2911283	AP2S1	-1.01967	0.540893	0.891132	-1.01887	0.368735	0.82147	-1.03425	0.282239	0.999869	-1.01137	0.684263	0.925413	-0.165459	0.647806	-0.62375	0.0539632	-0.0920018	0.800441
9I716SiI1iIUlIYK54	ILMN_1212941	AP2S1	-1.03487	0.230176	0.720365	-1.06599	0.00855707	0.255117	-1.03739	0.406894	0.999869	1.00244	0.942427	0.991877	0.774952	0.00846669	0.0919449	0.800562	0.0841107	0.817304
icWGcZ6XcfeTebo7QY	ILMN_2762255	AP2S1	1.00697	0.913828	0.986957	1.00032	0.993037	0.998603	-1.03397	0.475022	0.999869	1.04379	0.149035	0.604792	0.475493	0.164844	-0.429999	0.214852	0.107356	0.767846
lp1ElSfNNBFiAFuPr0	ILMN_2610861	AP3B1	1.00036	0.988586	0.998236	-1.03018	0.312842	0.788484	-1.02857	0.428101	0.999869	-1.02517	0.30495	0.756829	-0.120367	0.740479	0.124224	0.732414	-0.513098	0.129341
rLoHgoKdRJUnzTQRYg	ILMN_1236150	AP3B1	-1.00221	0.937342	0.988746	-1.03827	0.122859	0.609696	-1.00513	0.841332	0.999869	-1.05492	0.0340883	0.372764	0.619555	0.0751624	0.252163	0.48215	0.0865726	0.824734
cJ7oqfLl_S6Iu5Neok	ILMN_2953301	AP3D1	1.04523	0.418516	0.840059	1.01784	0.441215	0.855876	-1.04716	0.193878	0.999869	-1.00194	0.948439	0.99291	0.180846	0.617085	-0.674587	0.0323784	0.0971461	0.789487
lEeut3HAPKu3clKK4U	ILMN_2454307	AP3M1	-1.02246	0.452593	0.856524	1.01927	0.396571	0.835638	-1.0216	0.454021	0.999869	1.06108	0.0570157	0.451867	-0.101479	0.780287	0.382289	0.275614	0.221115	0.539273
NTqx5Ql2UFUVLj7SQI	ILMN_2912598	AP3M2	1.01519	0.42857	0.845098	-1.01787	0.248202	0.748837	1.02679	0.237167	0.999869	NA	NA	NA	-0.105921	0.770879	0.168213	0.64227	-0.388054	0.267824
KiIp7f51Ht.hTV4S50	ILMN_1244074	AP3S2	-1.01641	0.471546	0.861776	-1.00968	0.677246	0.944317	-1.01862	0.516445	0.999869	-1.02974	0.264928	0.724329	-0.24591	0.493439	0.0556146	0.878719	0.0967449	0.79034
TsLhOlCo4iwKEl6kKk	ILMN_2922544	AP3S2	1.01895	0.329795	0.794538	NA	NA	NA	NA	NA	NA	NA	NA	NA	0.156388	0.666146	NA	NA	NA	NA
ZpCh4NXk6.797XoB7g	ILMN_2757861	AP4B1	1.0049	0.887348	0.981737	-1.00823	0.796345	0.966125	1.01437	0.653465	0.999869	-1.01435	0.653633	0.914381	-0.252646	0.481282	0.216539	0.547913	-0.340741	0.335308
WlEkGXGw9o.gnVQkKM	ILMN_2599667	AP4M1	1.01419	0.468804	0.86008	-1.02389	0.115006	0.596144	NA	NA	NA	-1.02238	0.269947	0.727987	-0.137613	0.704608	0.619147	0.0754104	NA	NA
9iUg9_Vd549_EJ7aAk	ILMN_2805071	AP4S1	-1.03697	0.389463	0.825282	-1.03883	0.345101	0.809384	-1.08357	0.091769	0.999869	1.03739	0.159951	0.616602	0.177181	0.624357	0.280959	0.431662	-0.311573	0.380835
W53ppeThR_6V.X54H8	ILMN_3143577	APAF1	1.06806	0.000460175	0.0421185	-1.02854	0.287923	0.775271	1.03197	0.195137	0.999869	-1.01304	0.538933	0.877838	0.260087	0.499121	0.101122	0.781043	-0.227214	0.527844
B54m66LWb6EWTT4rQY	ILMN_2660110	APBA3	1.00002	0.999225	0.99992	-1.06882	0.040418	0.440038	-1.06478	0.221061	0.999869	1.02036	0.510399	0.865406	-0.00446001	0.990914	-0.219046	0.543173	0.127784	0.724992
TUhLvIQk7hdt_WUU7g	ILMN_2850450	APBB2	-1.03248	0.118942	0.572421	1.03866	0.0880003	0.561042	-1.02763	0.241507	0.999869	1.00492	0.869458	0.975066	-0.164809	0.649114	-0.181029	0.616724	-0.0312592	0.936371
6v778zo4eIpXkewfKU	ILMN_1223271	APBB3	-1.07209	0.0101549	0.194003	-1.00879	0.693713	0.946513	NA	NA	NA	1.01917	0.441422	0.826928	0.0875455	0.822789	-0.317162	0.371887	NA	NA
fmEokowc6KKv0CtEtc	ILMN_2896170	APCS	-1.20592	0.0217732	0.281042	-1.29324	0.0028024	0.157646	-1.06601	0.684751	0.999869	-1.05759	0.175617	0.633552	0.441762	0.201178	0.287437	0.420656	-0.151622	0.675847
9r9ep3odYOLqSKHOh0	ILMN_1250816	APEH	1.00285	0.949063	0.989602	1.04176	0.129945	0.621825	1.01523	0.702542	0.999869	1.09282	0.0232351	0.318451	-0.696016	0.0253814	-0.532121	0.113359	0.396321	0.256867
cLd86T6YoIE40IKWrg	ILMN_2918114	APEX1	1.01662	0.604636	0.916959	-1.01692	0.49188	0.874397	-1.03329	0.281324	0.999869	1.01999	0.532917	0.875448	0.871579	0.0010162	0.0747015	0.837499	0.238123	0.507651
xeUdBISKB3VHfgJRAA	ILMN_1232821	APH1A	1.02101	0.514764	0.882184	-1.01609	0.488898	0.874397	1.00789	0.765355	0.999869	1.00584	0.829722	0.968211	-0.374074	0.286924	-0.179979	0.618803	0.433719	0.210472
W_KPLyDoj9eOFFdI7g	ILMN_2588682	APH1B	1.00787	0.672938	0.93948	NA	NA	NA	1.0671	0.00601396	0.509385	-1.02973	0.243827	0.705282	0.33896	0.338005	NA	NA	0.430523	0.214232
xVL6IA6D7sJQujlwk0	ILMN_1234781	APIP	1.00128	0.959614	0.991217	1.00298	0.907241	0.984801	1.04012	0.315018	0.999869	-1.04788	0.0794769	0.496829	0.389055	0.266484	0.379033	0.280067	-0.239108	0.505844
lQokVWPXjVIH_QEv8U	ILMN_1244908	APIP	1.00752	0.850789	0.977145	1.00077	0.980689	0.996033	-1.01019	0.706277	0.999869	-1.01604	0.586454	0.893813	0.509456	0.132551	0.521964	0.121729	-0.56548	0.0884488
ER14Igo3QICjp05TgY	ILMN_2799945	APIP	1.00663	0.741655	0.955803	1.02022	0.277289	0.765294	NA	NA	NA	NA	NA	NA	0.704647	0.0228837	0.285125	0.424569	NA	NA
xlE5.fbP7i3dTsPkSo	ILMN_2630884	APLF	1.00598	0.76787	0.962304	1.0148	0.326947	0.795579	NA	NA	NA	-1.00619	0.724498	0.937824	-0.0498578	0.891207	-0.696759	0.0251593	NA	NA
xpXJbl21RzkSPgH0XE	ILMN_1216689	APLP2	1.03907	0.410617	0.83599	1.10474	0.00147318	0.124134	-1.00194	0.9738	0.999869	1.10173	0.00802269	0.206704	-0.0955385	0.792907	0.289691	0.416857	0.124371	0.732108
lxRFKlAFReCEfpiAlI	ILMN_2623393	APOA1	1.07752	0.0709306	0.471684	-1.00506	0.762951	0.963585	-1.03115	0.580638	0.999869	1.00103	0.959662	0.995149	-0.41084	0.238235	-0.0497571	0.891425	0.1727	0.633286
ZfafS.Qq4b2olPUSTU	ILMN_2997923	APOA1BP	1.03672	0.665205	0.937587	1.00652	0.836299	0.97408	-1.05483	0.230596	0.999869	1.02253	0.54611	0.882014	0.0760872	0.834519	-0.256581	0.474242	-0.0427526	0.913038
THvXKUy3lNOCedkOtk	ILMN_1247156	APOA2	-1.01489	0.655407	0.934519	-1.02775	0.28296	0.769887	-1.06617	0.293492	0.999869	1.02321	0.215778	0.681059	0.078734	0.828833	0.236904	0.509891	-0.0969379	0.78993
0XogiXiogrQdfziRXo	ILMN_2834123	APOA4	1.35652	0.00013578	0.0224103	1.09078	0.347894	0.810087	1.15999	0.0258553	0.811896	1.14174	0.0521205	0.435918	0.550743	0.098971	0.13444	0.711171	-0.398485	0.25404
EV8V_tU71I9dOXn4d0	ILMN_2641301	APOA5	1.10507	0.221381	0.7096	1.00133	0.984314	0.996192	1.01511	0.779803	0.999869	-1.08335	0.181205	0.641226	0.0179854	0.96067	-0.0755821	0.835605	-0.101763	0.779685
leXpdQKcw6TEktUqTw	ILMN_1257631	APOBEC1	1.05344	0.189685	0.683923	-1.05087	0.0586537	0.501151	1.06456	0.131426	0.999869	-1.08099	0.0756694	0.491593	-0.0509859	0.888758	-0.0790683	0.83976	-0.0376305	0.9178
6Wl71_rtIX17gCO6AQ	ILMN_2888834	APOBR	-1.00706	0.756796	0.959649	1.00853	0.720223	0.951616	NA	NA	NA	-1.01571	0.486984	0.848054	-0.236962	0.509784	0.1975	0.584431	NA	NA
xlSmlWj_1oE_iJMWjA	ILMN_1228469	APOC1	1.0102	0.859171	0.978411	1.03224	0.192332	0.702591	1.05275	0.4001	0.999869	-1.00114	0.950951	0.993107	-0.265718	0.458073	-0.284823	0.425082	0.234626	0.543412
ZAuCiC_CFG914kXpqU	ILMN_2599794	APOC1	-1.03815	0.201682	0.695374	1.00061	0.975052	0.994164	-1.01541	0.687588	0.999869	1.01717	0.385788	0.800233	-0.0869345	0.811261	-0.17638	0.62595	-0.192152	0.594846
W76gOK1KoFKCOHakl4	ILMN_2880540	APOC2	1.01353	0.664548	0.937587	1.01711	0.605701	0.918922	-1.00839	0.780605	0.999869	1.03224	0.353705	0.784825	0.639181	0.0466251	-0.269804	0.450922	0.0276068	0.939656
uqpXUicwJeUFR6LHos	ILMN_2647820	APOC2	1.09503	0.0929405	0.52907	-1.01033	0.829618	0.971938	1.00075	0.988388	0.999869	-1.00242	0.965313	0.996055	0.689287	0.0274541	-0.276897	0.438632	-0.405043	0.24558
rUIa1KOZwsm5KLWMyc	ILMN_2651539	APOC3	-1.02228	0.460063	0.857404	1.00407	0.825621	0.971195	-1.01302	0.560605	0.999869	-1.01454	0.403246	0.808864	-0.544151	0.103923	0.430875	0.213816	-0.510237	0.131859
K7tUh53kCFodKvAuUY	ILMN_3009225	APOC4	-1.03438	0.289904	0.771803	-1.06541	0.0519085	0.484192	-1.02679	0.538786	0.999869	-1.0349	0.163236	0.620879	0.0995715	0.784334	-0.221874	0.537846	-0.183949	0.635668
i.64WTWKmnooLqQUpU	ILMN_1216042	APOE	1.05948	0.0320193	0.336492	1.01246	0.599471	0.917046	1.01749	0.678687	0.999869	1.02275	0.407111	0.812521	0.869025	0.00109594	-0.136179	0.707571	-0.143333	0.692822
o.Edw6p6cH1F4ELjzI	ILMN_2644185	APOF	-1.09872	0.0089388	0.181078	-1.03352	0.316513	0.788962	1.02287	0.8275	0.999869	-1.03911	0.280105	0.736712	-0.669536	0.0342	0.345246	0.328538	-0.23326	0.516613
KSB4Rbngtv1INAPg7Y	ILMN_1243128	APOH	-1.03397	0.459864	0.857404	-1.03163	0.379304	0.830117	1.06071	0.752683	0.999869	1.00628	0.85516	0.972425	0.297971	0.403043	0.00336399	0.992641	-0.111383	0.75935
xYiFS7speeeBEkQ0rg	ILMN_2622856	APOL9B	-1.26339	0.0120698	0.214311	-1.08479	0.322971	0.794833	1.05245	0.51718	0.999869	-1.14874	0.057978	0.452217	-0.45517	0.186223	-0.180528	0.617715	-0.410601	0.238535
iVu1yEhCMolSfYuiCU	ILMN_2916782	APOM	-1.07677	0.0812686	0.494886	-1.10906	0.0858552	0.557245	-1.08309	0.387176	0.999869	-1.03619	0.188291	0.649163	-0.768255	0.00943726	0.177507	0.623709	0.055501	0.878965
ofS39L9wOc6s_Q.V38	ILMN_1214548	APON	-1.16175	0.00862436	0.176405	-1.08478	0.297136	0.779829	1.0081	0.950997	0.999869	-1.06541	0.321206	0.766115	0.0285418	0.937616	-0.275711	0.440675	-0.22916	0.524219
Eml3gfoSYBT59HFTa4	ILMN_2597532	APP	1.09174	0.0538414	0.42543	1.06828	0.019846	0.339442	1.04588	0.214958	0.999869	1.08168	0.0169488	0.285973	0.180831	0.617116	-0.610388	0.0609036	-0.290866	0.414884
cLUVCFc.astez5L17I	ILMN_2724868	APPBP2	-1.02447	0.527242	0.887374	1.00527	0.862355	0.9768	-1.02251	0.507018	0.999869	-1.04745	0.2211	0.686027	-0.429181	0.215822	0.276808	0.438784	-0.515365	0.127368
9vnn.4vdP1eo7pEmzU	ILMN_1237942	APPL1	-1.00707	0.818452	0.972637	-1.05409	0.0862833	0.557245	1.00464	0.825594	0.999869	-1.01712	0.563034	0.889963	-0.13393	0.712228	-0.369405	0.293461	-0.260148	0.4679
EX47969uq16FDdQVcM	ILMN_1219978	APPL2	-1.03337	0.256299	0.74567	1.01099	0.74746	0.960288	1.00247	0.935301	0.999869	-1.01406	0.584637	0.893647	-0.532012	0.140396	-0.482852	0.157483	-0.415255	0.232726
37zR09f60njWW5e6FU	ILMN_2630946	APRT	-1.25662	9.2856e-07	0.0012149	-1.1101	0.00380084	0.174711	-1.06177	0.302167	0.999869	1.07472	0.0903697	0.514483	0.32392	0.361208	-0.164867	0.648998	0.172282	0.634121
0iuRyS7VSal8IOWgks	ILMN_3037920	APTX	NA	NA	NA	1.00674	0.773439	0.965033	NA	NA	NA	-1.04861	0.0485496	0.428115	NA	NA	-0.174134	0.630423	NA	NA
HgUoX7N7ed7s79.kPg	ILMN_2756486	AQP1	-1.02264	0.671062	0.938961	1.02694	0.59548	0.916394	1.01838	0.612285	0.999869	1.02081	0.524331	0.87024	-0.599737	0.0668387	-0.0946993	0.794693	-0.0838669	0.817826
rnkR23W9XJIR7FR8Eg	ILMN_2980661	AQP1	1.00041	0.992562	0.998433	1.06049	0.235366	0.735851	-1.02312	0.669804	0.999869	-1.02619	0.485475	0.847246	-0.0797562	0.826639	-0.204268	0.571345	0.206838	0.566407
KR7lfBRPuBYiUT30rk	ILMN_2980663	AQP1	-1.00046	0.991053	0.998416	1.00891	0.819367	0.970688	1.00192	0.96109	0.999869	-1.04914	0.216919	0.683237	-0.345057	0.328821	-0.4235	0.222631	-0.293258	0.410879
cVJnpH93kf1uf4YHfc	ILMN_1225901	AQP11	-1.05566	0.311761	0.779988	1.00153	0.972632	0.993837	1.01019	0.841889	0.999869	1.14779	0.0017892	0.10687	0.405746	0.244683	0.350517	0.320708	-0.100853	0.781615
6heJwSi0U4SSeFyl6c	ILMN_2854157	AQP8	1.02898	0.800477	0.968902	-1.19242	0.236683	0.737349	1.05613	0.68253	0.999869	-1.02243	0.855852	0.972441	0.354142	0.31538	-0.0750521	0.836745	-0.551987	0.0980535
0X_hee46enHqH1Po3E	ILMN_2756379	AQP8	1.06568	0.657958	0.93563	-1.19118	0.220273	0.719357	1.04138	0.780434	0.999869	-1.03258	0.802626	0.957892	0.513723	0.128795	-0.0849295	0.815551	-0.70936	0.0215938
Wab12MEkL9VK5.kIcE	ILMN_1214634	AQP9	-1.0674	0.11861	0.571642	1.00214	0.943873	0.990817	1.0148	0.841269	0.999869	-1.01107	0.802096	0.957892	-0.250903	0.484415	-0.197264	0.584888	-0.0892932	0.806221
KSRJeoT1PzAdwuK8X8	ILMN_2925196	AQR	1.00934	0.679906	0.941948	1.01975	0.396799	0.835638	1.01614	0.662059	0.999869	-1.01477	0.550395	0.885303	-0.131934	0.716366	-0.12259	0.735829	-0.0495641	0.891845
Wkcfd5Ll_qgPXceOxI	ILMN_2684075	AR	1.01413	0.737646	0.955144	-1.00448	0.825921	0.971195	-1.01045	0.608347	0.999869	-1.05038	0.0792663	0.496829	-0.0639171	0.860751	-0.0108114	0.976353	-0.0922338	0.799946
x6Inv83UOnuHS5Cj1E	ILMN_2914271	ARAF	-1.16341	0.000271188	0.0307067	1.0159	0.717097	0.951452	-1.04173	0.351122	0.999869	1.0541	0.107982	0.549721	-0.228208	0.52599	-0.0456901	0.900261	-0.177913	0.622902
rXEn1LaO3OXOu_53OI	ILMN_1237241	ARAF	-1.06592	0.160194	0.645233	1.03945	0.192345	0.702591	-1.03233	0.403523	0.999869	-1.00033	0.991316	0.998636	0.263516	0.461947	-0.283528	0.427281	0.0219381	0.952034
WdPlFc3QKfLiSH567U	ILMN_1241458	ARAP1	-1.03471	0.22921	0.718291	-1.01774	0.541166	0.893934	NA	NA	NA	-1.03172	0.0770162	0.494185	0.21668	0.547646	-0.35592	0.312784	NA	NA
ihIeiH3qAucJ95fd6I	ILMN_3138028	ARAP1	1.00206	0.909716	0.986284	NA	NA	NA	NA	NA	NA	NA	NA	NA	-0.0048788	0.989328	NA	NA	NA	NA
QO89Z9c7HoHl_KVyLo	ILMN_1243107	ARAP3	-1.05119	0.280882	0.764881	1.02803	0.371072	0.824691	1.02187	0.596152	0.999869	1.07304	0.00362477	0.137915	-0.156333	0.666258	-0.36148	0.304737	-0.186298	0.606325
0Hodwf4LeeuPTjHsMo	ILMN_2649846	ARCN1	1.07844	0.00979401	0.189993	-1.00079	0.975803	0.994164	-1.00068	0.991068	0.999869	-1.02168	0.36838	0.792625	-0.129026	0.722408	-0.248363	0.488996	0.201577	0.576534
HXVPp6id_V.sPOfLuU	ILMN_1214810	ARF2	1.01782	0.664048	0.937587	-1.02008	0.493531	0.87503	-1.03325	0.234356	0.999869	-1.05511	0.215496	0.681059	-0.37652	0.283531	-0.0426137	0.906952	-0.0467184	0.898026
EL1Iyv_xPkhOLUdeRU	ILMN_1252195	ARF3	-1.0134	0.726213	0.951857	1.02018	0.398514	0.83624	1.07838	0.0301325	0.841967	-1.00786	0.791959	0.953987	0.129744	0.720915	-0.161346	0.6561	0.0245159	0.946404
ZaekIcU17EB4L6qI_0	ILMN_2677712	ARF5	-1.04688	0.473634	0.863397	-1.00985	0.784413	0.965935	1.02961	0.7526	0.999869	1.01056	0.808395	0.96034	0.741729	0.0140583	0.338434	0.338803	-0.0510095	0.888707
Tjl_4fUkBquqwyQd_s	ILMN_2763103	ARF6	-1.00265	0.950653	0.989861	1.021	0.424502	0.848896	1.02985	0.490362	0.999869	-1.04165	0.394284	0.805968	-0.648023	0.0427371	0.140425	0.698806	-0.435092	0.208868
0eS_IVO7zS6_u4SWVU	ILMN_2908546	ARFGAP1	1.02847	0.541552	0.891488	1.02424	0.301734	0.78181	-1.06047	0.0893693	0.999869	-1.06391	0.0852528	0.508218	0.0267891	0.941441	0.148608	0.682004	-0.193703	0.591818
QV6EnSA4oCiLAqlqJM	ILMN_2908547	ARFGAP1	1.01619	0.401809	0.830338	NA	NA	NA	NA	NA	NA	NA	NA	NA	-0.606971	0.0627687	NA	NA	NA	NA
ZuuGEkIFeLVKeiOWt8	ILMN_2450215	ARFGAP2	-1.01073	0.78289	0.967532	1.01614	0.594566	0.916095	-1.0623	0.0972155	0.999869	-1.01348	0.648381	0.91391	0.046775	0.897903	-0.247751	0.490102	0.154944	0.66908
WJ5KdRUeknqUZHu118	ILMN_1241481	ARFGAP2	1.07562	0.127113	0.587859	-1.04493	0.217353	0.718323	-1.06684	0.173984	0.999869	1.06358	0.0509741	0.433286	-0.068244	0.851409	-0.402667	0.248627	-0.388048	0.267833
97q0SZXe3Ofitd.u10	ILMN_2853409	ARFGAP2	1.02708	0.382858	0.822934	-1.05221	0.222566	0.722075	-1.01848	0.823678	0.999869	1.00698	0.862995	0.973789	-0.522462	0.12131	-0.608851	0.0617378	-0.113643	0.754591
xx41KdTp0pe64YSQgU	ILMN_2461696	ARFGAP2	1.0044	0.904171	0.985184	-1.0011	0.972615	0.993837	1.00734	0.875256	0.999869	-1.00449	0.916001	0.986669	0.36353	0.301799	0.201317	0.577036	-0.130771	0.718781
H0eYXqLASrtnle4igg	ILMN_2648618	ARFGAP3	1.05995	0.0976413	0.536027	NA	NA	NA	NA	NA	NA	NA	NA	NA	-0.0766684	0.83327	NA	NA	NA	NA
06jtf5R8fnp_p2..eE	ILMN_2619491	ARFIP2	1.00689	0.833934	0.976144	1.05524	0.0475859	0.470009	-1.10596	0.0700468	0.999869	-1.02555	0.257425	0.720958	-0.0724341	0.842379	-0.173734	0.631222	0.568298	0.0865218
irr9i4JHoa71TXrvpQ	ILMN_2631745	ARFRP1	1.02137	0.466152	0.859019	1.06268	0.0126308	0.300267	-1.00307	0.944814	0.999869	-1.03544	0.265978	0.725378	0.0218699	0.952182	0.0331491	0.927566	0.217882	0.545372
oF94sq930qK.ovunCU	ILMN_1226330	ARFRP1	-1.02191	0.2738	0.759398	1.01352	0.348742	0.810694	NA	NA	NA	NA	NA	NA	0.0953337	0.793342	-0.553897	0.121776	NA	NA
oC_q4T4eQmyDAte7kk	ILMN_2947031	ARFRP1	-1.0054	0.779194	0.966917	NA	NA	NA	NA	NA	NA	NA	NA	NA	-0.351727	0.318925	NA	NA	NA	NA
EdBqKsFMJSoeHF8BRc	ILMN_2952275	ARG1	-1.05618	0.0999201	0.538131	-1.043	0.412375	0.842576	1.00556	0.916534	0.999869	-1.00328	0.929661	0.989082	0.365667	0.33316	0.614742	0.0585811	-0.369067	0.293938
NVKv4ehea77yJLtfqM	ILMN_2594128	ARGLU1	-1.01002	0.857287	0.978036	-1.02146	0.579287	0.910272	-1.0331	0.547071	0.999869	-1.00571	0.859006	0.973168	-0.161788	0.655208	-0.489057	0.151434	0.308911	0.385133
KSl6tR3n.lRP.s0Lvk	ILMN_2786164	ARHGAP1	-1.01284	0.61496	0.921752	1.00567	0.826471	0.971195	1.06535	0.0447935	0.940558	-1.01362	0.583694	0.893647	-0.460484	0.180484	0.00172953	0.996217	-0.0702223	0.847144
xrXtLe6SqGd8e4Ny70	ILMN_2786160	ARHGAP1	1.01936	0.570722	0.904453	-1.00052	0.982278	0.996033	1.02325	0.531161	0.999869	-1.00795	0.79868	0.956653	0.641556	0.0455584	7.00001e-05	0.999847	-0.536953	0.109507
TWleil3vFsIT.f5fMU	ILMN_1223713	ARHGAP1	1.01165	0.532364	0.889831	-1.01577	0.316178	0.788866	1.0085	0.662488	0.999869	-1.0118	0.550979	0.885303	-0.271849	0.447364	0.35731	0.310762	-0.318499	0.369762
9tQBf3XC17pwzfu7ts	ILMN_3133817	ARHGAP12	-1.00561	0.806199	0.970578	-1.02977	0.154319	0.658282	NA	NA	NA	1.03546	0.142972	0.595976	-0.147008	0.685281	-0.00751653	0.984688	NA	NA
cp3tl0kg6OQtuX7o_U	ILMN_2715558	ARHGAP17	-1.02788	0.497916	0.87401	1.00038	0.990325	0.998471	-1.02028	0.534404	0.999869	1.03405	0.224712	0.687957	-0.646402	0.0434329	-0.0910762	0.802415	-0.151187	0.676735
lCrIu0eGAjpO7o4lHo	ILMN_1248002	ARHGAP18	-1.0141	0.725714	0.951489	-1.02799	0.35756	0.815319	1.05487	0.0496038	0.962476	-1.01023	0.801265	0.957708	-0.306868	0.388448	-0.0680771	0.85177	-0.373327	0.287965
oeeVK3tLf2r85Aj_ew	ILMN_1247490	ARHGAP23	1.05281	0.0554732	0.430945	1.00813	0.775396	0.965033	-1.03027	0.352363	0.999869	-1.00106	0.969798	0.996055	0.183209	0.612414	-0.605657	0.0634956	-0.114438	0.75292
ESu6jSuvre7In03rko	ILMN_2728038	ARHGAP24	1.05337	0.155099	0.637104	-1.1095	0.0169431	0.329853	1.02684	0.45232	0.999869	-1.1024	0.0524901	0.437036	0.145756	0.687846	-0.0628944	0.862961	-0.383801	0.307855
ZdS56UHip5_iKeB76A	ILMN_3155245	ARHGAP25	1.02073	0.355685	0.808996	1.03946	0.0880034	0.561042	NA	NA	NA	NA	NA	NA	-0.476906	0.163415	-0.180281	0.618204	NA	NA
ZpTwg3soZQO_KXopyk	ILMN_1213838	ARHGAP26	-1.1122	0.0204861	0.272103	-1.20516	0.00119527	0.120294	-1.00322	0.946392	0.999869	-1.03883	0.386587	0.800327	0.0593408	0.870648	-0.275176	0.473596	-0.37573	0.284623
lt4Oo7AKhJERLJfWxs	ILMN_2753687	ARHGAP29	1.015	0.795833	0.968847	-1.02561	0.6661	0.941333	1.00407	0.95094	0.999869	-1.0508	0.224132	0.687957	-0.359625	0.30741	-0.332072	0.348535	-0.112957	0.756036
KioO0dD_ncke3eRKeo	ILMN_2954575	ARHGAP30	-1.05967	0.095272	0.532591	1.02329	0.453209	0.860944	1.02077	0.537191	0.999869	-1.00563	0.829676	0.968211	-0.669705	0.034138	-0.386846	0.269447	-0.185834	0.607238
WL7X5RNWEZI1OSDiVY	ILMN_1225037	ARHGAP32	-1.00752	0.827513	0.975023	NA	NA	NA	NA	NA	NA	NA	NA	NA	-0.731954	0.0161005	NA	NA	NA	NA
KniQvJFFdf4XZpd4UA	ILMN_2985305	ARHGAP39	-1.00895	0.661357	0.937587	NA	NA	NA	NA	NA	NA	NA	NA	NA	-0.107003	0.768592	NA	NA	NA	NA
Bpc_fRdJXfcrd_orJA	ILMN_2677876	ARHGAP4	1.03673	0.445266	0.850975	1.05073	0.0644415	0.518188	1.03478	0.172333	0.999869	1.02601	0.339603	0.776819	-0.354964	0.314178	-0.332659	0.34763	-0.36837	0.294922
rSuoVCLHwiL9z1HcrQ	ILMN_3120194	ARHGAP6	-1.04596	0.0807357	0.493321	NA	NA	NA	NA	NA	NA	NA	NA	NA	-0.526133	0.118249	NA	NA	NA	NA
ZfFU3dIu9XkDiHwBXo	ILMN_2789948	ARHGDIB	1.00668	0.898439	0.98392	1.00148	0.971936	0.993551	1.00276	0.941359	0.999869	1.08258	0.00572836	0.177042	-0.611265	0.060431	0.220343	0.540727	-0.47485	0.165496
W0qfR1SJFV8NVH.Sls	ILMN_2920752	ARHGEF1	-1.02906	0.345966	0.803726	1.0141	0.476309	0.868915	-1.01244	0.582302	0.999869	1.03885	0.15983	0.616602	-0.205137	0.569675	-0.845138	0.00207819	-0.541618	0.105867
iEk3RFUil6JIqI_ngc	ILMN_2920753	ARHGEF1	-1.00642	0.807052	0.97118	NA	NA	NA	NA	NA	NA	-1.01162	0.577908	0.893366	0.375873	0.284426	NA	NA	NA	NA
WXle7jnomuCkCksgyE	ILMN_3094506	ARHGEF15	-1.02327	0.483171	0.868653	1.00371	0.871807	0.977305	-1.02029	0.455359	0.999869	-1.0418	0.146914	0.601902	-0.611476	0.0603181	-0.349994	0.32148	0.222802	0.536102
xXFXjz.RJjJIk16QSo	ILMN_2612125	ARHGEF18	1.00021	0.996402	0.99961	1.02009	0.43464	0.85209	-1.00707	0.840611	0.999869	1.01203	0.713896	0.934316	-0.323898	0.361243	-0.470702	0.169744	0.750293	0.0124243
lXnH_11CyQLtI1CSn4	ILMN_1212875	ARHGEF19	-1.06255	0.425872	0.842778	-1.1902	0.017823	0.334059	-1.02888	0.582616	0.999869	-1.11786	0.0153314	0.270637	-0.379696	0.279157	0.0768984	0.832776	-0.549359	0.0999986
ohEo1tL1HV5ORRhUdA	ILMN_1259949	ARHGEF25	-1.06073	0.0182834	0.254602	-1.02046	0.228753	0.729172	1.00127	0.958061	0.999869	1.04783	0.0708586	0.483008	0.32644	0.357266	0.186889	0.605162	0.161225	0.678587
3i0K3tJe6giLoaO.64	ILMN_2645208	ARHGEF3	1.11244	0.0258778	0.3012	-1.00538	0.920649	0.988692	1.11647	0.0195824	0.76984	-1.0211	0.630451	0.909711	-0.367922	0.295555	0.0941551	0.795852	0.0905564	0.803524
ud6MKAfuS6nlTnxEcA	ILMN_2639642	ARHGEF6	-1.02667	0.219838	0.7094	1.01651	0.453667	0.861129	1.08776	0.0063249	0.517829	1.04966	0.0541901	0.442869	0.402897	0.248332	-0.622169	0.0547557	0.101054	0.781188
TdTjniKAfbPeN3gYNU	ILMN_2777804	ARID2	-1.02876	0.580179	0.908217	1.02419	0.416455	0.843432	-1.00489	0.925486	0.999869	-1.0143	0.617617	0.906898	-0.0703202	0.846933	-0.385344	0.271471	-0.192285	0.594587
N196sDuJ6nv_8oEqg8	ILMN_2687828	ARID3A	-1.00538	0.81906	0.97277	NA	NA	NA	NA	NA	NA	NA	NA	NA	0.0672932	0.853461	NA	NA	NA	NA
lHKn_lQumfVWSsy14I	ILMN_1238558	ARID3B	1.00464	0.887801	0.981737	NA	NA	NA	NA	NA	NA	NA	NA	NA	-0.0668245	0.854472	NA	NA	NA	NA
QVEEkLdSQqxLdSgCuk	ILMN_3133267	ARID4B	NA	NA	NA	1.04002	0.0292886	0.388389	1.00399	0.861088	0.999869	1.0164	0.485497	0.847246	NA	NA	0.612071	0.0599992	-0.838581	0.00243271
lRL6PR.d0xXStOLgw4	ILMN_2712427	ARIH1	-1.04649	0.0787246	0.489864	1.02689	0.291818	0.777452	1.0082	0.732446	0.999869	1.01295	0.572843	0.891324	-0.803653	0.00906095	-0.0306464	0.933024	0.349933	0.32157
rum3Te6AX_._RXS6_0	ILMN_2696247	ARIH2	1.0653	0.201615	0.695374	1.07744	0.100596	0.577309	-1.02092	0.6445	0.999869	1.04173	0.235152	0.698938	-0.553353	0.0970529	0.21155	0.557394	0.333505	0.34633
ujCoxrURzVA6e.jg9E	ILMN_1219577	ARL1	1.05402	0.368175	0.815276	1.00701	0.803297	0.967782	1.02491	0.771388	0.999869	-1.02299	0.611748	0.906276	-0.296664	0.405209	-0.260599	0.498247	0.22896	0.52459
3LEh3l.eL1zNeFO_VI	ILMN_1231868	ARL16	-1.02671	0.241579	0.731275	-1.00927	0.809554	0.968908	1.03863	0.386495	0.999869	-1.03041	0.278184	0.734529	0.71985	0.0189043	0.618221	0.0567681	0.47742	0.162897
oXnl6TYenX44T9S27c	ILMN_2620304	ARL2	1.05261	0.098226	0.536027	1.01723	0.355746	0.814095	NA	NA	NA	1.00233	0.925146	0.988603	0.099735	0.783987	-0.0943157	0.79551	NA	NA
K15jxJ_Pp7qjUWIieU	ILMN_2745036	ARL2BP	-1.00197	0.919041	0.987411	1.00818	0.723811	0.951616	-1.02314	0.297777	0.999869	-1.07526	0.0134753	0.255843	0.433516	0.210709	-0.060293	0.868588	-0.435184	0.20876
BeY8Sfj6e6o1FiInlc	ILMN_2745037	ARL2BP	-1.06265	0.00977932	0.189993	-1.00069	0.97489	0.994164	-1.01219	0.665349	0.999869	-1.05223	0.0513325	0.434983	0.0737662	0.839512	0.625227	0.0532294	0.372215	0.289517
igCeL7uVudN.nBCShc	ILMN_2786860	ARL3	-1.00582	0.802887	0.969706	1.00149	0.94982	0.991315	-1.06197	0.142661	0.999869	1.08109	0.0361653	0.381212	0.33083	0.384521	-0.173401	0.631886	-0.160412	0.657989
im5LRCv8J4OzqE_mpI	ILMN_1238801	ARL3	1.00315	0.934518	0.98868	1.0139	0.639262	0.930995	-1.0056	0.882985	0.999869	1.05323	0.128464	0.581106	0.7378	0.0148561	0.285183	0.42447	-0.00441428	0.990344
Ku0qNAd6l17O4JLTQ4	ILMN_3144984	ARL4A	1.08542	0.00102971	0.0624523	1.00885	0.702167	0.948111	1.04462	0.135224	0.999869	-1.01599	0.453955	0.832328	0.378229	0.281172	-0.737694	0.0148781	0.127825	0.743118
ciIRNJQ7V1PoNWHUlY	ILMN_3066763	ARL4A	NA	NA	NA	1.02938	0.427312	0.849826	-1.02932	0.493739	0.999869	1.0369	0.22436	0.687957	NA	NA	0.391339	0.26344	-0.0762732	0.83412
WuT_quD4gTdRLYoiq0	ILMN_2622354	ARL4D	-1.09423	0.0439684	0.390615	1.06555	0.0812875	0.550094	NA	NA	NA	1.00391	0.931413	0.989082	-0.166389	0.668758	-0.0595604	0.870173	NA	NA
chKv18fBo.iZ973UBE	ILMN_1221102	ARL5A	1.07102	0.349833	0.805105	-1.03599	0.410248	0.841804	-1.05149	0.253282	0.999869	-1.06776	0.130592	0.582508	0.277258	0.43801	0.498535	0.14247	0.608156	0.0621174
QrAhKv18fBo.iZ973U	ILMN_2692986	ARL5A	1.07102	0.356055	0.808996	1.0695	0.0581328	0.499337	-1.03218	0.519867	0.999869	-1.04526	0.26522	0.724329	0.627651	0.0520405	0.086563	0.812056	0.469899	0.170574
QrisCEq.Xx8Gj_Jn3s	ILMN_2692989	ARL5A	1.07676	0.313877	0.780107	-1.00224	0.960642	0.992064	1.03109	0.567613	0.999869	-1.043	0.278647	0.735106	0.72404	0.0178984	0.386266	0.270227	0.756999	0.0112414
KRtBKjiOiqLpzv0T3U	ILMN_2988191	ARL5B	-1.03308	0.272729	0.758517	1.00281	0.907153	0.984801	NA	NA	NA	NA	NA	NA	-0.442394	0.200457	0.309587	0.384038	NA	NA
WJbpM.ucuGU0CiCl5I	ILMN_3163134	ARL6	-1.01098	0.672425	0.939112	1.00363	0.845517	0.975961	-1.0014	0.942301	0.999869	1.00544	0.812409	0.961692	-0.453872	0.219761	0.136249	0.707426	-0.931193	9.01968e-05
iujU5HjnuCXlXu7N70	ILMN_1253348	ARL6IP1	1.11722	0.00230015	0.0913119	1.0521	0.219125	0.719357	-1.04097	0.577466	0.999869	-1.11104	0.00208153	0.112041	-0.335783	0.342841	-0.103866	0.775228	0.248686	0.488412
idige9JdSNUqUQp6SY	ILMN_3034691	ARL6IP4	1.11813	0.00175267	0.0805748	-1.03208	0.295777	0.779608	-1.0629	0.0763564	0.999869	1.05319	0.055434	0.445994	0.36832	0.294991	-0.319316	0.368466	0.285694	0.423605
oytSuX9cSVJNd_rkug	ILMN_3108440	ARL6IP4	-1.03916	0.367693	0.81519	-1.00039	0.992184	0.998603	-1.0522	0.490866	0.999869	-1.01141	0.713273	0.933651	-0.15202	0.675035	-0.283316	0.427642	0.301156	0.397788
3PIaUS5TfNsqCC1eyI	ILMN_1252111	ARL6IP5	-1.01562	0.627536	0.925065	-1.01896	0.564144	0.90586	1.04172	0.351532	0.999869	1.03551	0.282171	0.737664	0.521335	0.12226	-0.242131	0.500314	0.0505997	0.889596
lZaOCCSxUGl9uOutOc	ILMN_1241924	ARL6IP5	-1.01316	0.804095	0.969885	1.03165	0.417186	0.843637	-1.03492	0.5643	0.999869	-1.00143	0.954363	0.994128	0.510082	0.131996	-0.0383485	0.916236	0.273059	0.445262
TvXfX.xL.SdM.Bd7_g	ILMN_2680781	ARL8A	1.02399	0.573433	0.905707	1.01466	0.663291	0.939228	1.01234	0.851296	0.999869	1.00449	0.915587	0.986557	-0.247323	0.490878	0.590244	0.072437	-0.0233766	0.948892
x56Cunl0npYrvjqOBw	ILMN_2845917	ARL8B	1.00774	0.816586	0.972606	-1.00059	0.984055	0.996036	-1.0645	0.289302	0.999869	-1.0354	0.394971	0.806251	-0.734022	0.0156523	-0.401313	0.250373	0.135241	0.709513
cgB96h6hyrEyP3_714	ILMN_2757916	ARMC10	-1.02573	0.457361	0.857404	-1.02111	0.501155	0.877054	1.047	0.169144	0.999869	1.02824	0.415198	0.815697	-0.551212	0.0986246	-0.0736177	0.839831	-0.021223	0.953596
ZJQp49VCNZOOooqK7c	ILMN_2873469	ARMC6	1.02823	0.153281	0.633837	-1.02703	0.247951	0.748492	-1.06103	0.148454	0.999869	-1.03771	0.0521038	0.435918	-0.053186	0.883984	-0.487361	0.153073	-0.484984	0.155388
HeSf6hAqROgeS73t6I	ILMN_2682321	ARMC6	1.01234	0.62724	0.925065	-1.01864	0.284353	0.771896	1.00228	0.928471	0.999869	-1.04548	0.152377	0.607695	-0.415282	0.232692	-0.143394	0.692695	-0.17594	0.626825
3JgiS14Sgui.KgDqpU	ILMN_1234427	ARMC7	1.00317	0.874891	0.979815	1.00998	0.550403	0.897371	NA	NA	NA	-1.00665	0.793356	0.954586	-0.470626	0.169823	0.00924986	0.979768	NA	NA
c5E5EotKODhburioxc	ILMN_2908981	ARMC8	-1.06669	0.0461484	0.39706	-1.01694	0.630658	0.926629	-1.0011	0.978338	0.999869	-1.02859	0.304358	0.756829	0.311995	0.380155	0.121723	0.737642	-0.258767	0.470353
x74nkiDZyTBYUXT5Tk	ILMN_2735080	ARMC8	NA	NA	NA	NA	NA	NA	NA	NA	NA	-1.00101	0.956663	0.994896	NA	NA	NA	NA	NA	NA
6D3yv9PmfuyQKjX_J4	ILMN_2645448	ARMCX1	1.04218	0.143943	0.622518	-1.01534	0.430791	0.851077	NA	NA	NA	-1.00673	0.791643	0.953987	0.180714	0.617348	-0.0363804	0.920523	NA	NA
oLVstey17r_H7nn6uo	ILMN_1220398	ARMCX2	1.00539	0.858746	0.97837	-1.01036	0.685072	0.94489	1.04397	0.104191	0.999869	1.03184	0.263719	0.723677	0.184356	0.610151	-0.422025	0.224418	0.394693	0.259004
0gK.oAaQseipJJ49P4	ILMN_1234742	ARMCX3	1.05749	0.0851749	0.506222	-1.03357	0.172429	0.682365	1.00927	0.654218	0.999869	1.00853	0.688735	0.926169	-0.27924	0.434606	-0.26486	0.459581	0.879251	0.000801962
r4UgHUIfBIUS4V47iI	ILMN_3001013	ARMCX5	NA	NA	NA	-1.02037	0.376329	0.828302	NA	NA	NA	1.00034	0.988136	0.997326	NA	NA	-0.858096	0.00148941	NA	NA
HdTAJRdIlPjELQ3FO4	ILMN_2707510	ARNTL	NA	NA	NA	NA	NA	NA	-1.14582	0.0303019	0.841967	NA	NA	NA	NA	NA	NA	NA	-0.527171	0.117392
EJkE7ec6Bv1sE6EIqU	ILMN_2753649	ARPC1A	1.05525	0.242813	0.731491	1.05879	0.136585	0.632537	1.04875	0.220296	0.999869	1.01675	0.648191	0.91391	0.708256	0.0218911	0.429378	0.215589	-0.0295341	0.935451
HCWNZ1EtdJ_h6TVBDs	ILMN_2699700	ARPC1A	1.09966	0.0979341	0.536027	1.0631	0.113258	0.592374	1.01347	0.77156	0.999869	1.04911	0.17076	0.628521	0.341561	0.334071	0.343739	0.330795	0.229971	0.52271
QrSUYSRLt7545dAC7k	ILMN_1220452	ARPC1A	1.08162	0.187321	0.679642	1.02522	0.425543	0.849248	-1.00794	0.842492	0.999869	1.02187	0.414324	0.815264	0.64866	0.0424656	-0.0726214	0.841976	0.247459	0.490631
TdUm6ThJWImfUgXoQg	ILMN_1227836	ARPC1B	1.02433	0.59265	0.912933	-1.0058	0.88986	0.981245	1.0179	0.660297	0.999869	1.00691	0.778855	0.951573	-0.102835	0.777412	-0.145544	0.688282	0.153375	0.672274
Kl6LSX4KF4A0Die5Ic	ILMN_2860480	ARPC1B	1.00082	0.988438	0.998236	-1.01347	0.710738	0.951004	1.00942	0.851457	0.999869	1.06176	0.0549403	0.443892	-0.32864	0.353841	-0.273671	0.444203	-0.0502851	0.890279
H3KOSxHnECgikoqgeU	ILMN_2860479	ARPC1B	-1.03308	0.455558	0.857404	-1.00429	0.904571	0.984801	-1.0052	0.955334	0.999869	1.06422	0.129624	0.581451	0.299126	0.401133	0.279254	0.434581	-0.111743	0.758592
xnikIhaHinu4gr.4V0	ILMN_2603725	ARPC3	1.09336	0.120849	0.575549	1.04096	0.172077	0.682197	-1.02249	0.55549	0.999869	-1.00362	0.908636	0.985929	0.102951	0.777166	-0.0681635	0.851583	0.490767	0.149792
Tnt8Ql18pcsiKazoV0	ILMN_1249334	ARPC4	-1.03937	0.217221	0.706713	-1.01058	0.651345	0.935725	-1.04998	0.216668	0.999869	1.06989	0.0477187	0.424404	0.0249603	0.945433	0.197457	0.584514	-0.0904503	0.803751
6Xg7m6WIqDSXn7f1cI	ILMN_2792809	ARPC5	-1.01801	0.554685	0.896614	1.03933	0.0785439	0.548344	-1.04866	0.467461	0.999869	-1.0042	0.862742	0.973789	-0.331455	0.349486	-0.436785	0.206899	0.272466	0.446291
6nndSnnSABVXPBECJQ	ILMN_1244135	ARPC5	1.02407	0.435064	0.846559	-1.00329	0.925326	0.989048	1.00018	0.996956	0.999869	-1.0214	0.429454	0.823883	0.383412	0.274087	-0.0357941	0.921801	-0.167277	0.64415
3eeTQwJ36fPLc9Nmu4	ILMN_2626260	ARPC5L	-1.05095	0.12104	0.575857	-1.00722	0.752035	0.961139	-1.01353	0.713995	0.999869	1.0462	0.136517	0.590484	-0.114771	0.75222	0.473547	0.166824	-0.162344	0.654085
fdRT_M5DKEeXsZIqUE	ILMN_2674407	ARPP19	1.01883	0.41208	0.836266	-1.05393	0.0427196	0.448345	1.06535	0.0553994	0.986033	1.00554	0.866107	0.974611	0.08648	0.812233	-0.23517	0.513085	-0.252614	0.481341
NuKoyrfJeL54VEyVEE	ILMN_3096335	ARRB1	-1.00419	0.841634	0.976647	NA	NA	NA	NA	NA	NA	NA	NA	NA	-0.0395233	0.913678	NA	NA	NA	NA
fladaeCoOCjjh7jhS8	ILMN_2700848	ARRB2	-1.00839	0.828008	0.975023	-1.00564	0.822822	0.971003	-1.00211	0.954655	0.999869	1.0189	0.467593	0.838339	-0.284152	0.42622	-0.0978615	0.787966	0.312072	0.380031
6SjEhCxNkKIEpB6pJ4	ILMN_2693835	ARRDC2	1.01989	0.592258	0.912933	-1.0139	0.58516	0.912619	1.01216	0.702212	0.999869	1.01524	0.577445	0.893366	0.137393	0.705062	-0.282936	0.428289	-0.0184661	0.959619
fOvp76f9F3rXu0eJtA	ILMN_2648967	ARRDC4	1.0133	0.713629	0.946776	1.01517	0.564652	0.90586	1.00327	0.952683	0.999869	1.05838	0.0872532	0.50976	0.237413	0.508955	-0.277122	0.438244	0.153385	0.672253
lrjAeNPWrIvAoXqhXk	ILMN_1225552	ARSA	1.23236	0.000706456	0.0475353	1.05827	0.202548	0.708082	1.05	0.322402	0.999869	1.01111	0.814194	0.961692	0.170786	0.637113	-0.0911019	0.80236	-0.252934	0.480766
QntdL1J7h7KS7_gzyQ	ILMN_1225374	ARSB	1.02547	0.516759	0.882457	1.02398	0.382839	0.830393	1.02206	0.583402	0.999869	1.00317	0.922387	0.988089	0.399968	0.252113	0.373959	0.287084	-0.161716	0.655354
uJCcBQLiv9UpfoV93U	ILMN_2732601	ARSG	-1.00555	0.892532	0.983583	-1.08473	8.5024e-05	0.0416416	-1.05771	0.0290925	0.841967	1.00072	0.98313	0.997198	0.241011	0.502359	0.0382619	0.916425	-0.364755	0.334459
oKByQYX7X0iTASxeSc	ILMN_1223147	ART3	NA	NA	NA	1.01003	0.608468	0.919329	NA	NA	NA	1.00543	0.777333	0.95131	NA	NA	0.428618	0.216492	NA	NA
cZzfDfzeAh5zqjVEoI	ILMN_2836607	ART3	1.01785	0.380418	0.821428	NA	NA	NA	NA	NA	NA	NA	NA	NA	0.460287	0.180694	NA	NA	NA	NA
3S4IRUKMUflTx_lIjU	ILMN_1219298	ART4	-1.03604	0.327686	0.792375	1.00776	0.66475	0.940467	1.02366	0.429773	0.999869	1.06929	0.0178721	0.289315	0.772581	0.00880172	-0.41911	0.227974	-0.267204	0.455466
igqn_Bp5KCSi7r3r1I	ILMN_2890301	ART5	1.01975	0.425387	0.842615	1.0382	0.210287	0.712294	-1.01072	0.790934	0.999869	1.00787	0.762114	0.948514	0.076806	0.832975	0.265259	0.45888	-0.0937936	0.796622
3VQCN4FFzFCngZ3Skk	ILMN_2836173	ARV1	-1.00481	0.815647	0.972606	-1.02912	0.131283	0.623552	NA	NA	NA	1.00084	0.971353	0.996055	0.34834	0.323929	0.0155801	0.965927	NA	NA
xhtzlJfguUghNC2RAs	ILMN_2707198	AS3MT	-1.05141	0.372703	0.816444	1.00759	0.820819	0.970688	-1.06604	0.173383	0.999869	1.00079	0.981129	0.997198	0.68818	0.0278059	-8.21227e-05	0.99982	-0.462983	0.177821
oqJ3P0uG3OUl_C5SCE	ILMN_1247626	AS3MT	-1.02531	0.675106	0.939982	1.05509	0.165317	0.674605	-1.03369	0.631	0.999869	1.06868	0.152581	0.607695	0.626226	0.0527372	0.405206	0.245373	-0.430516	0.21424
KLV2iaZ_SeoI5qlAt8	ILMN_2629591	ASAH1	NA	NA	NA	-1.06047	0.205709	0.710029	-1.04592	0.436666	0.999869	1.03201	0.408847	0.812934	NA	NA	0.223674	0.534466	0.00530343	0.988399
ld.9cvPeXlLBVKCLck	ILMN_1231966	ASAH1	1.00629	0.891676	0.983553	-1.0994	0.0336057	0.413519	1.03438	0.618859	0.999869	1.04231	0.0906987	0.514644	0.341882	0.333587	0.0435432	0.90493	-0.314893	0.375506
uVEulPE0csNruVJXk4	ILMN_2980044	ASAH2	-1.06138	0.184466	0.675523	-1.03566	0.34658	0.809384	-1.03787	0.231978	0.999869	1.04049	0.202365	0.663663	0.0360107	0.921329	0.0689516	0.849883	-0.439088	0.237036
0QlgSqKUipFC4slJLs	ILMN_3000369	ASAP3	-1.01189	0.557858	0.898067	NA	NA	NA	NA	NA	NA	NA	NA	NA	-0.0361841	0.926367	NA	NA	NA	NA
HjuiNAoS7_ovr3VCJY	ILMN_3097950	ASB1	-1.01051	0.613817	0.921692	NA	NA	NA	NA	NA	NA	NA	NA	NA	-0.16504	0.648648	NA	NA	NA	NA
KpHot5d.bf7BIN_Xck	ILMN_3104025	ASB13	1.15152	0.049097	0.408857	-1.06242	0.437377	0.853435	1.0804	0.231961	0.999869	-1.22052	0.000763948	0.0759969	-0.134105	0.711865	0.118137	0.745152	0.736309	0.0151669
WSnmKiGVJULP8.R4kQ	ILMN_2765759	ASB2	-1.06856	0.045662	0.396314	-1.02883	0.43582	0.852645	1.00831	0.824162	0.999869	1.03145	0.242946	0.704352	0.00441522	0.990342	0.0192189	0.957974	-0.168766	0.641161
3.xIp8dIRu9xr6H55Q	ILMN_2663555	ASB3	NA	NA	NA	1.00561	0.744778	0.960024	-1.01772	0.518229	0.999869	1.03296	0.153876	0.609448	NA	NA	0.0880684	0.808838	0.118477	0.744438
KvlH1SC3kgc.nc4Ir8	ILMN_1236376	ASB3	1.04416	0.18833	0.682054	-1.00322	0.879503	0.979644	1.00069	0.975976	0.999869	1.01583	0.483793	0.847246	0.328257	0.354436	-0.146413	0.6865	0.44473	0.197809
lU9LClcVPT3ll2rdOM	ILMN_1254737	ASB6	-1.03833	0.116957	0.569125	NA	NA	NA	NA	NA	NA	NA	NA	NA	-0.701355	0.0238152	NA	NA	NA	NA
Tp6IcRUDgyhfeGScHQ	ILMN_1225252	ASB8	-1.03144	0.496035	0.8738	-1.02205	0.499907	0.876879	-1.00258	0.937945	0.999869	-1.03091	0.404655	0.810241	-0.739321	0.0145436	0.362603	0.303125	0.135641	0.708684
u18V1Fdf3uHedeJ3us	ILMN_1249719	ASCC1	-1.06222	0.0933215	0.529629	1.02734	0.236191	0.736701	-1.03042	0.445523	0.999869	-1.02219	0.511658	0.86678	0.382279	0.275627	-0.526663	0.117811	-0.000174126	0.999619
ToCFUGaCkrEN3ESSOk	ILMN_2859902	ASCC1	1.02291	0.428358	0.845098	1.05688	0.0810545	0.550094	-1.01872	0.596665	0.999869	1.02223	0.29941	0.753655	0.740154	0.0143745	0.359724	0.307267	-0.403016	0.248179
9kCk49TXiFEJ5ehioY	ILMN_2930922	ASCC2	-1.01288	0.704238	0.945883	1.03967	0.0726011	0.535189	-1.03764	0.123906	0.999869	1.01591	0.491082	0.850995	-0.718351	0.0192735	0.0340811	0.925534	0.032774	0.928384
QtejpKIXsz0gkGApU4	ILMN_1241675	ASCC2	-1.00994	0.862622	0.979249	1.02464	0.473336	0.868547	-1.00753	0.801652	0.999869	1.00233	0.933644	0.989082	-0.349429	0.322317	0.396971	0.256016	0.377492	0.282188
xYJO3xT_S_zxVM13p0	ILMN_1239345	ASF1A	1.01389	0.422147	0.84175	NA	NA	NA	NA	NA	NA	NA	NA	NA	-0.503443	0.137958	NA	NA	NA	NA
c7lR9GGjpZ6Dhht5KI	ILMN_2608703	ASGR1	-1.02352	0.378395	0.820331	-1.00543	0.87954	0.979644	-1.04953	0.240279	0.999869	-1.05628	0.0477769	0.424404	-0.23814	0.507619	-0.54682	0.1019	0.0839429	0.817663
TZ6s5gCIaBNFRyi2nY	ILMN_2613758	ASGR2	-1.076	0.259247	0.748953	-1.00182	0.959236	0.992064	-1.05194	0.250965	0.999869	1.02272	0.375207	0.795937	-0.589437	0.0729262	0.000987977	0.997839	-0.459237	0.181821
ceUqKF7x.Xu3u71AiY	ILMN_3154222	ASH2L	1.00572	0.800035	0.968902	-1.02042	0.346677	0.809384	-1.01199	0.72363	0.999869	1.01841	0.422072	0.8191	-0.237959	0.507953	-0.334295	0.345117	0.339746	0.336813
Kzqulr_6ue2FU06IL0	ILMN_1254257	ASL	-1.13084	0.160079	0.645233	-1.01137	0.896892	0.983325	-1.27291	0.000601794	0.226613	1.09203	0.200171	0.661117	0.604326	0.0642375	0.0743906	0.838168	-0.149909	0.679345
0ulr_6ue2FU06IL0HQ	ILMN_2670542	ASL	-1.11149	0.261739	0.749934	-1.02558	0.78142	0.965611	-1.17943	0.0564924	0.989972	1.13073	0.0808129	0.498877	0.782359	0.0074777	0.190523	0.598032	-0.17158	0.635524
HT7AnlHvF0Yr2qJYQI	ILMN_2683374	ASNA1	1.02944	0.323627	0.789656	1.00843	0.744836	0.960024	-1.01715	0.694577	0.999869	-1.013	0.5964	0.899924	0.273539	0.444432	0.373874	0.287202	-0.141589	0.696408
fhYtEoAkocCgcS3tBU	ILMN_1229430	ASNSD1	1.01853	0.432852	0.845814	-1.03813	0.153904	0.657444	1.03556	0.237338	0.999869	1.01353	0.585544	0.893647	0.34868	0.323426	-0.252433	0.481665	0.299007	0.401329
ikocCgcS3tBX3YH6D8	ILMN_1229211	ASNSD1	-1.00701	0.822825	0.973628	-1.0155	0.568147	0.906934	-1.00524	0.880664	0.999869	1.05127	0.106804	0.547334	0.354018	0.349939	0.467738	0.172819	0.107277	0.768014
054t11XHFfHtM_EHOo	ILMN_1248518	ASPDH	-1.12177	0.0221123	0.282598	-1.02722	0.423934	0.848306	-1.07223	0.18175	0.999869	1.01646	0.654892	0.91532	-0.553652	0.0968346	0.238813	0.506385	-0.191766	0.595601
0VS3KfYW7T6rn7p4Xw	ILMN_2848071	ASPDH	-1.0571	0.203417	0.696835	-1.02678	0.493846	0.87503	1.01438	0.722975	0.999869	1.01955	0.572863	0.891324	0.211474	0.557539	-0.444058	0.198569	0.141242	0.697123
fecKhdKRuUlj4WnHO8	ILMN_2615380	ASPG	1.09637	0.320237	0.785611	1.10422	0.145849	0.645585	1.03676	0.546124	0.999869	1.04729	0.41146	0.81473	-0.319848	0.367623	0.0318528	0.930393	-0.202474	0.574803
KhLUx645_cdF4NIk7g	ILMN_1233759	ASPH	1.04968	0.115187	0.56654	1.0085	0.782883	0.965611	1.02875	0.339375	0.999869	1.00932	0.672177	0.920548	-0.279084	0.434874	-0.394587	0.259145	0.194068	0.591106
i4V7NXot4lDZ4o6pHo	ILMN_2682865	ASPSCR1	-1.02983	0.451597	0.855603	1.0247	0.555804	0.899528	-1.03477	0.459672	0.999869	1.02674	0.432518	0.824179	-0.237803	0.508238	-0.294963	0.408036	-0.215108	0.550627
l3c3oF6nnIERbdVNxI	ILMN_3156058	ASPSCR1	1.00487	0.894928	0.98392	1.01718	0.617877	0.923247	-1.01652	0.66867	0.999869	1.01914	0.613044	0.906425	-0.275575	0.440911	-0.807711	0.00470871	0.0504569	0.889906
H.sPsn73UUXh6p57tU	ILMN_1247811	ASS1	-1.18603	0.0131894	0.223535	-1.01284	0.917381	0.988043	-1.10267	0.207275	0.999869	1.07897	0.235857	0.698938	-0.412482	0.236178	-0.184716	0.60944	-0.17449	0.629713
TXqBR5I5Qkes4SCQWs	ILMN_2630756	ASTE1	-1.01615	0.602026	0.915712	1.01992	0.272881	0.763709	1.02346	0.375244	0.999869	-1.00505	0.826044	0.966706	-0.690489	0.0270755	-0.234161	0.544234	0.284277	0.426009
lmzsCioKgp8ALTvfkU	ILMN_1213354	ASXL2	NA	NA	NA	1.00716	0.667746	0.94164	NA	NA	NA	NA	NA	NA	NA	NA	0.597564	0.0680946	NA	NA
Zff.0BdSyUh949KRfg	ILMN_2639230	ATAD1	1.00051	0.988744	0.998236	1.00505	0.88693	0.98102	-1.00157	0.97188	0.999869	1.04969	0.170199	0.627638	0.158767	0.66132	-0.00546106	0.988054	-0.0755715	0.835628
lk1CbSBxZfV3Hi1qX8	ILMN_2826709	ATAD3A	-1.07529	0.0592582	0.442657	1.05072	0.307947	0.78682	-1.00547	0.917332	0.999869	-1.01926	0.597852	0.901008	-0.634857	0.0486095	0.0815535	0.822783	-0.251546	0.483259
TqjRX7nFWH3.19MkIk	ILMN_1258929	ATAT1	1.00496	0.79822	0.968847	NA	NA	NA	NA	NA	NA	NA	NA	NA	-0.605602	0.0635259	NA	NA	NA	NA
uYvPS7m9d1xqBR6Ugo	ILMN_1230730	ATE1	-1.01582	0.700828	0.944148	-1.01928	0.502954	0.877189	1.02404	0.585699	0.999869	-1.01415	0.65203	0.91397	-0.210327	0.559729	0.0509636	0.896402	-0.260241	0.467735
xI7iC07hqg4X1GuhJk	ILMN_3158265	ATF2	1.03125	0.376176	0.818707	-1.05642	0.0853881	0.556507	-1.02137	0.472301	0.999869	1.0155	0.607793	0.905283	-0.464007	0.176736	0.0743968	0.838155	-0.395715	0.291779
T2LwkT12DUkCVRBOFg	ILMN_1223734	ATF4	1.07727	0.263965	0.75133	1.04358	0.345478	0.809384	-1.0481	0.379748	0.999869	-1.02517	0.666302	0.919223	0.751845	0.0121431	-0.0386443	0.921372	0.0105127	0.977006
xlCiNSzeAheMgitbCk	ILMN_2642681	ATF4	1.04319	0.403055	0.830736	-1.01471	0.570176	0.90797	-1.03844	0.781885	0.999869	-1.02167	0.768065	0.950393	-0.294739	0.408409	-0.316626	0.406461	0.035053	0.923416
6oSgquPsvrByq0.yd4	ILMN_2646985	ATF5	1.20267	0.0425976	0.384639	-1.09683	0.333095	0.799975	-1.13869	0.226176	0.999869	-1.13188	0.123968	0.573594	-0.159419	0.66	-0.210508	0.559383	-0.344573	0.329545
T_otCuocrVSuoQqOvs	ILMN_2667889	ATF6B	1.00409	0.925706	0.988135	-1.04499	0.150839	0.652989	1.00258	0.943869	0.999869	-1.05365	0.197091	0.657879	0.111931	0.758196	0.0186349	0.95925	0.219384	0.542536
EUX7kI3VoTuHsxHG.s	ILMN_2722213	ATF7IP	1.02386	0.414935	0.837522	1.01547	0.618826	0.923459	1.0026	0.932381	0.999869	1.0183	0.549911	0.885086	-0.623918	0.0538794	-0.0784813	0.829376	-0.356893	0.311368
BSpuRK2._XKRL3Xnug	ILMN_2667100	ATG10	-1.00153	0.954392	0.990287	1.04465	0.159166	0.665493	1.04626	0.122356	0.999869	-1.07073	0.0383864	0.387516	-0.360089	0.341145	-0.195925	0.587491	-0.451702	0.190027
EOLNO3zHfsvFC5a9.E	ILMN_1222865	ATG10	NA	NA	NA	-1.00606	0.755291	0.961521	NA	NA	NA	1.00939	0.66173	0.916802	NA	NA	-0.503367	0.167148	NA	NA
QRIke6EunzkSxJfKAE	ILMN_2663570	ATG12	1.07413	0.0153652	0.239424	-1.06365	0.059926	0.503209	-1.03165	0.220901	0.999869	-1.0188	0.413983	0.815197	-0.620625	0.0555368	0.0859802	0.813303	-0.167459	0.643784
3kqdJS6X_SEkl.O1yM	ILMN_2632230	ATG13	1.17284	0.000287346	0.0321444	1.02598	0.421634	0.847227	-1.03448	0.423527	0.999869	1.01091	0.733772	0.941536	-0.519273	0.124009	0.0333143	0.927206	0.216532	0.547926
9W5E63iZRv7e0R8f5E	ILMN_2620574	ATG16L1	1.01375	0.628452	0.925123	1.0046	0.908047	0.985229	-1.00385	0.929857	0.999869	-1.03069	0.431748	0.824179	-0.509432	0.132573	-0.614136	0.0589012	0.372052	0.289745
37goxeVJefvlB6WIi4	ILMN_1213779	ATG2A	1.01927	0.569181	0.903884	-1.02382	0.368951	0.821506	1.01031	0.748097	0.999869	-1.04956	0.105474	0.545274	-0.251803	0.482797	-0.540503	0.132985	0.134559	0.710924
3bt0aorqoyOU7q2uz8	ILMN_2963432	ATG2A	1.02513	0.446294	0.851808	-1.00969	0.750398	0.960826	1.0085	0.892444	0.999869	1.02531	0.443019	0.826928	0.191666	0.595797	-0.246285	0.492758	0.183767	0.611312
QvCh8uSVvLtCpPoLqc	ILMN_2652518	ATG2B	-1.06044	0.246699	0.734623	-1.03694	0.318096	0.789923	-1.07213	0.0318059	0.862722	-1.02178	0.44094	0.826928	-0.0996435	0.784181	-0.43149	0.21309	0.337054	0.340901
6YXsTR8YQM8UhFGnOs	ILMN_2651781	ATG3	-1.03673	0.597593	0.914233	-1.05325	0.140086	0.636966	1.09237	0.537563	0.999869	1.01933	0.608293	0.905283	0.426496	0.219024	0.0706942	0.846127	-0.146358	0.686612
ZquhM6BHEF4qB3Sp_I	ILMN_1240472	ATG4B	1.0398	0.0903061	0.523243	NA	NA	NA	NA	NA	NA	NA	NA	NA	0.0413933	0.909607	NA	NA	NA	NA
Qe0oereqvgVKl_zOMo	ILMN_2914796	ATG4C	-1.00494	0.858057	0.978249	-1.00302	0.881075	0.979644	NA	NA	NA	1.00743	0.794704	0.954885	-0.126666	0.727321	-0.469756	0.170722	NA	NA
0cK3SXqu33rSdT6u4E	ILMN_2601710	ATG4D	-1.01065	0.506466	0.879762	NA	NA	NA	NA	NA	NA	NA	NA	NA	-0.321912	0.364365	NA	NA	NA	NA
loC.nkd3Y6efoh1574	ILMN_2998135	ATG5	-1.06918	0.1779	0.667675	-1.09606	0.11116	0.59002	-1.04665	0.430527	0.999869	-1.1114	0.0629057	0.464801	-0.523056	0.120812	-0.204515	0.57087	-0.0802455	0.825589
WJ_e1E_DtBU3iznAI4	ILMN_2998139	ATG5	-1.09757	0.0102153	0.194334	-1.10626	0.0768869	0.546528	1.01236	0.826249	0.999869	-1.09114	0.0965889	0.530739	-0.312961	0.378602	-0.113577	0.754731	-0.507193	0.134571
olTkaenySt0oKiHIig	ILMN_1246724	ATG7	-1.02406	0.414126	0.837065	-1.0277	0.184709	0.69827	-1.01284	0.630256	0.999869	-1.0271	0.272082	0.728747	-0.483473	0.156872	-0.266453	0.456783	-0.383371	0.274142
ZtIemFIqDotI6Eq9Sk	ILMN_2910684	ATHL1	-1.08444	0.0174713	0.250572	-1.01935	0.488822	0.874397	1.02691	0.592394	0.999869	1.01524	0.676763	0.922244	-0.0692075	0.849332	0.0494957	0.891993	-0.303661	0.393678
3TVQXRBd8t6NSV4JLA	ILMN_2637187	ATHL1	-1.00528	0.816175	0.972606	1.01671	0.465043	0.866146	NA	NA	NA	-1.01532	0.458778	0.833659	-0.358085	0.309638	-0.69945	0.0243662	NA	NA
oVeoHq18HI3A56h538	ILMN_3070951	ATIC	-1.06336	0.0777975	0.487628	-1.01588	0.751848	0.961139	1.08275	0.0494464	0.962476	1.02997	0.383814	0.799452	0.753225	0.0118969	0.174326	0.630042	-0.433523	0.210701
0rgiJIjdQ5j40s7haQ	ILMN_2606567	ATIC	NA	NA	NA	-1.01005	0.689811	0.945754	-1.02413	0.341209	0.999869	NA	NA	NA	NA	NA	0.304062	0.393023	0.0328199	0.928284
fq4IiSI3UOY_NLO4Wk	ILMN_2606564	ATIC	-1.01143	0.643787	0.932309	1.04671	0.0479692	0.472261	-1.01621	0.609448	0.999869	1.01093	0.61763	0.906898	0.126002	0.728706	0.0690004	0.849778	-0.352571	0.317683
lnt85BdtOqckeG1f7E	ILMN_2661107	ATL2	-1.02478	0.669459	0.938961	1.10006	0.0286953	0.38472	-1.05878	0.238557	0.999869	1.03395	0.345559	0.778444	0.595573	0.0692585	0.65658	0.0391875	0.604873	0.0639319
3kokTGo3wTLbrt7pKI	ILMN_3060766	ATL2	-1.01132	0.692339	0.944112	1.04154	0.321797	0.794236	-1.05558	0.275352	0.999869	1.07886	0.0378427	0.386932	-0.391943	0.262639	0.426121	0.219475	0.104193	0.774536
KU1ADvlxJzi8Iu3Em4	ILMN_1233905	ATL2	-1.07549	0.0950649	0.532591	1.04139	0.349221	0.810694	1.09782	0.435897	0.999869	1.03077	0.395471	0.806312	-0.298999	0.401343	0.2807	0.432106	-0.13116	0.717973
lvTngIq6tKuRYvInQo	ILMN_3138157	ATL2	1.02573	0.234176	0.722995	-1.00647	0.785608	0.965935	-1.00777	0.802896	0.999869	1.0298	0.319969	0.765592	0.471266	0.169163	-0.129462	0.721502	-0.324156	0.360838
EpfEWKKekv_2E_f3z8	ILMN_2936468	ATL3	-1.01753	0.370768	0.816043	1.00542	0.799861	0.967659	-1.01986	0.518147	0.999869	1.00865	0.702458	0.929692	-0.0243455	0.946776	0.156536	0.665846	-0.32417	0.360816
uKdTvtV0mB5JrpNiKI	ILMN_2671829	ATL3	1.01867	0.26584	0.752452	1.01711	0.499351	0.876879	-1.01715	0.584563	0.999869	1.02427	0.39865	0.807788	-0.169225	0.640239	-0.0362767	0.920749	0.0797723	0.826604
iSPsKXxFiinpL.thPk	ILMN_1241909	ATL3	-1.0252	0.356021	0.808996	-1.00591	0.82375	0.971131	1.00605	0.774862	0.999869	1.03067	0.138497	0.592575	-0.428861	0.216203	0.136431	0.707051	-0.34906	0.322862
olDlNGrUPUig6SN4hQ	ILMN_2635606	ATL3	1.03787	0.41302	0.836586	1.00451	0.913931	0.986935	1.005	0.870979	0.999869	1.04882	0.165948	0.624182	-0.25284	0.480935	0.256277	0.474786	0.268022	0.454035
3dCNT2yjG54d8rTn7k	ILMN_1258206	ATM	1.03433	0.199309	0.694798	NA	NA	NA	NA	NA	NA	NA	NA	NA	-0.641126	0.0457501	NA	NA	NA	NA
uWngoguTt526d.sDMI	ILMN_2701824	ATMIN	1.02731	0.25995	0.749181	-1.02821	0.216683	0.718323	-1.0346	0.40537	0.999869	1.01735	0.536291	0.876683	0.0776719	0.831114	-0.34533	0.328413	0.351189	0.319716
KodtR5fBnQk3Pwldac	ILMN_3146362	ATMIN	1.02318	0.36585	0.814418	1.04127	0.0357377	0.418736	1.01169	0.690161	0.999869	-1.01697	0.489681	0.850729	-0.431981	0.212512	-0.194509	0.590248	0.0757635	0.835215
x5YNfrpR5V1XBU_u48	ILMN_1255644	ATN1	-1.02422	0.433493	0.846308	NA	NA	NA	NA	NA	NA	1.01265	0.512275	0.866802	-0.518036	0.125067	NA	NA	NA	NA
BrSvSnBHwPJHeeiJJ4	ILMN_2638548	ATOH8	1.03247	0.368412	0.815276	NA	NA	NA	NA	NA	NA	NA	NA	NA	-0.237046	0.50963	NA	NA	NA	NA
KpfVZ6dXkJ9TsMC0J4	ILMN_1232762	ATOX1	1.07618	0.162986	0.648083	-1.00246	0.937987	0.990198	1.00088	0.989192	0.999869	-1.0919	0.0243148	0.322957	-0.370108	0.292472	-0.387114	0.269085	0.344762	0.329262
Bege0QBTu3AYJ5fefU	ILMN_1235196	ATP10D	-1.00929	0.765929	0.962025	NA	NA	NA	1.03157	0.179615	0.999869	NA	NA	NA	0.100217	0.782963	NA	NA	0.132996	0.714162
l3ieyCpN4dPNZSF9LQ	ILMN_3073665	ATP11C	1.00508	0.84688	0.976691	1.04857	0.185458	0.69827	1.03012	0.401353	0.999869	-1.01131	0.701904	0.929692	-0.430337	0.214452	0.175076	0.628546	0.616	0.0579212
ZpOQ6o4kr_nBS79fWU	ILMN_3152506	ATP11C	1.02877	0.538302	0.891086	-1.00854	0.820273	0.970688	1.02455	0.621687	0.999869	1.02262	0.606758	0.905283	0.367688	0.295885	0.618071	0.0568454	0.0896219	0.805519
9Qov4liXrQSR7sTTpQ	ILMN_1250382	ATP13A1	-1.00446	0.873112	0.979815	1.04777	0.0975611	0.571639	-1.04937	0.17851	0.999869	-1.00732	0.744894	0.945102	0.0577121	0.874174	0.176275	0.626158	0.435159	0.20879
9nLIItenJF.rAwNpt4	ILMN_2942669	ATP13A1	-1.06243	0.215307	0.70488	-1.0356	0.325887	0.795492	-1.01851	0.772988	0.999869	-1.03115	0.342817	0.778444	-0.0853168	0.814722	0.184822	0.609231	-0.0783598	0.829637
9_nW4rLkpfoqTnoR6M	ILMN_1254562	ATP13A2	-1.01957	0.479256	0.868021	-1.01393	0.586541	0.912663	-1.0282	0.403773	0.999869	1.04632	0.235622	0.698938	0.513203	0.12925	-0.549332	0.100018	0.110297	0.761639
NRbsaoYSakK.Mbl._8	ILMN_1218058	ATP1A1	-1.01257	0.76862	0.962304	1.04337	0.076884	0.546528	-1.01335	0.639166	0.999869	1.05197	0.0702875	0.482087	-0.544848	0.103393	0.578931	0.0794962	0.605262	0.063715
EuOr7vudbng57dlN3U	ILMN_2767615	ATP1B1	-1.13081	0.000456528	0.0421185	1.06334	0.072385	0.534984	1.01051	0.874135	0.999869	1.1198	0.0171489	0.287123	-0.331371	0.349614	0.220578	0.540284	0.229042	0.524438
oqeH_LvoNC31E9qzfI	ILMN_1240702	ATP1B3	1.09908	0.0419636	0.382371	1.11135	0.0836826	0.555618	1.09106	0.0789188	0.999869	-1.0566	0.0516617	0.435672	-0.295905	0.40647	-0.395553	0.257874	0.155536	0.667878
xmTv4ey3sDIrS.e56w	ILMN_1239742	ATP2A2	1.02727	0.461766	0.857404	1.0325	0.315041	0.788866	-1.12781	0.105583	0.999869	-1.01411	0.702185	0.929692	-0.179173	0.644616	-0.0883761	0.821129	0.54788	0.101103
BpdS1wfS_.K7klJ71E	ILMN_1245425	ATP2A2	1.02339	0.597883	0.914294	1.02744	0.531615	0.891955	-1.0543	0.44911	0.999869	-1.03468	0.381141	0.797874	0.154905	0.669161	-0.219459	0.542395	0.630733	0.0505541
KfpKJIme5Ufnj7946I	ILMN_2688236	ATP2A3	-1.05502	0.124667	0.584504	-1.00473	0.78474	0.965935	NA	NA	NA	NA	NA	NA	-0.642867	0.0449765	-0.121074	0.738999	NA	NA
l6oXx3qlJ8.QU9QUlk	ILMN_2878021	ATP2B1	1.02211	0.397238	0.828648	1.01093	0.542128	0.894123	1.00468	0.857622	0.999869	-1.01649	0.419033	0.817686	0.168071	0.642554	0.104875	0.773093	-0.121325	0.738473
T_v3CmqGLude_jrgnk	ILMN_1217742	ATP2B4	1.01712	0.456186	0.857404	1.0216	0.335452	0.801051	1.02601	0.446253	0.999869	1.00132	0.946039	0.992593	-0.240265	0.503724	0.452714	0.188912	-0.36967	0.293088
uT4yiL3vv7t7HHgkYk	ILMN_2658392	ATP2C1	-1.00601	0.798011	0.968847	-1.0292	0.18747	0.702047	-1.01927	0.523872	0.999869	1.00253	0.929634	0.989082	-0.388113	0.267745	-0.0405362	0.911473	0.116063	0.749504
rVdJSecOiN_bQgsE2U	ILMN_1252963	ATP2C1	-1.0069	0.691327	0.943895	1.0109	0.549866	0.897371	1.0038	0.875717	0.999869	1.0102	0.603472	0.904166	-0.660762	0.0375272	0.168851	0.640991	0.0614784	0.866023
WkU.sCrx37PXjsSA0Q	ILMN_2633229	ATP5A1	1.04552	0.342322	0.801134	-1.01284	0.824993	0.971157	-1.02456	0.927285	0.999869	1.00871	0.896644	0.983456	-0.0177334	0.96122	0.491384	0.149202	-0.0449588	0.901851
Nq24qHUlApJHkHjd1M	ILMN_2598972	ATP5B	1.0525	0.0629037	0.454968	1.01453	0.668398	0.941879	-1.02708	0.669409	0.999869	-1.02354	0.386154	0.800236	0.424974	0.220853	0.0342859	0.925088	0.181905	0.61499
Z4X4f0FkVlKe00QKL4	ILMN_1249783	ATP5C1	1.02367	0.618126	0.922653	-1.03456	0.208041	0.711806	1.02154	0.66404	0.999869	1.01391	0.642901	0.912848	0.069413	0.848889	0.345632	0.327961	-0.234552	0.514226
6p4jUjWz4pQ4JXLgpU	ILMN_1254705	ATP5D	1.08343	0.0159642	0.24316	1.07551	0.022811	0.356627	-1.02365	0.788221	0.999869	-1.02152	0.485116	0.847246	0.0564243	0.885358	-0.404698	0.246022	-0.00331667	0.992745
QYGeIIfakkkwA_4C3Y	ILMN_2604794	ATP5E	-1.0741	0.172785	0.664475	-1.00243	0.944937	0.990998	-1.05003	0.67698	0.999869	-1.04407	0.26798	0.727625	-0.105823	0.771087	-0.21687	0.547287	0.0528497	0.884714
uu3ggZpZXK1KrPEpBA	ILMN_2790486	ATP5F1	1.03766	0.782445	0.967532	1.0044	0.905732	0.984801	-1.04841	0.276578	0.999869	-1.04747	0.296045	0.751684	0.692998	0.0262972	0.426273	0.219293	-0.269043	0.45225
ZeneqSo_oe._ot00_k	ILMN_2691528	ATP5G2	1.00929	0.837048	0.976523	-1.04498	0.149527	0.65267	-1.05802	0.146958	0.999869	1.0424	0.171594	0.628521	0.849322	0.00187245	0.0873681	0.810334	-0.371216	0.290915
9X7eCc6t3.v46_b340	ILMN_2692124	ATP5G3	1.03447	0.311962	0.779988	1.02194	0.478793	0.871452	1.00324	0.936108	0.999869	1.04221	0.135999	0.590484	-0.107147	0.783799	0.602403	0.0653192	0.0852606	0.814842
Wo1SdKNSiziCSeiAOI	ILMN_3004441	ATP5H	1.03152	0.352166	0.806117	-1.00001	0.999654	0.999758	1.01564	0.915835	0.999869	1.00603	0.888537	0.980521	0.600467	0.0664208	0.340225	0.336089	-0.134938	0.710139
9HRSdaD21bpXJWZ9RI	ILMN_2611261	ATP5J	1.00007	0.99874	0.999882	1.00152	0.964372	0.992064	-1.03572	0.239342	0.999869	-1.00628	0.85717	0.97268	0.725902	0.0174633	0.356386	0.312105	-0.134896	0.710225
xh3pJ2odLkLEiHSU68	ILMN_2962632	ATP5J	1.13371	0.0988606	0.536027	-1.02797	0.327559	0.795579	1.02994	0.588514	0.999869	-1.00845	0.762883	0.948514	0.659304	0.0381007	0.510644	0.131499	0.252754	0.481089
KG9oCkk3ao8k616SXE	ILMN_1213914	ATP5J2	1.01972	0.627365	0.925065	-1.04157	0.178387	0.691351	-1.02001	0.446906	0.999869	-1.05496	0.0139904	0.259538	-0.0891903	0.806441	-0.231597	0.519692	0.437001	0.239532
laGbq9Jaa9qiGxfUXw	ILMN_2973897	ATP5L	1.02821	0.750487	0.957885	-1.00974	0.766336	0.963585	-1.03745	0.313936	0.999869	-1.01802	0.668742	0.920144	0.487079	0.153347	-0.14542	0.688535	0.0425946	0.906993
omUst3.T_r_FxJZWoA	ILMN_2917540	ATP5O	1.03599	0.397004	0.828648	1.02429	0.383635	0.830393	-1.04643	0.1913	0.999869	1.01247	0.682313	0.924733	0.472286	0.168114	-0.307074	0.388112	0.444621	0.197932
HdHnoNR7Fie26T4ieY	ILMN_2642158	ATP5S	-1.02746	0.428583	0.845098	-1.00786	0.786175	0.965935	1.02177	0.520168	0.999869	-1.01775	0.559603	0.888417	0.554169	0.0964577	0.0422342	0.907777	0.0312368	0.931736
xpGFloiDUCwIhe5qh8	ILMN_2666225	ATP5SL	-1.05363	0.408375	0.834801	1.06164	0.0869325	0.557615	1.00651	0.880205	0.999869	1.03457	0.39037	0.80273	-0.0158856	0.965259	-0.0951908	0.793647	-0.106905	0.768799
NtCKWiu7uqr53vv19c	ILMN_2607547	ATP6AP1	-1.02112	0.705319	0.945958	1.01274	0.720561	0.951616	-1.02497	0.658049	0.999869	-1.00499	0.903328	0.985177	-0.560359	0.0920198	-0.229319	0.523921	0.321363	0.36523
NVe4Lx36.u7rOn0N7I	ILMN_2939424	ATP6AP2	1.07309	0.175678	0.667164	1.02646	0.61894	0.923459	1.08644	0.113798	0.999869	1.01233	0.748848	0.945715	-0.60958	0.0613417	-0.118448	0.744499	0.614493	0.0587124
ZXz.aKARey.5L6dUmI	ILMN_2725286	ATP6AP2	NA	NA	NA	1.02312	0.643477	0.931599	-1.01863	0.694614	0.999869	1.00301	0.92785	0.989082	NA	NA	0.388955	0.266618	0.415278	0.232698
HOgPpcxSiNg1SGyeR4	ILMN_2628657	ATP6AP2	NA	NA	NA	1.06162	0.203802	0.708821	1.00811	0.836813	0.999869	1.00397	0.91572	0.986589	NA	NA	0.216065	0.548811	0.234175	0.514922
96A_lzFKI2DVIbJ5Hs	ILMN_2628658	ATP6AP2	NA	NA	NA	1.01128	0.79838	0.966976	1.00693	0.89703	0.999869	1.03687	0.179005	0.638586	NA	NA	0.339344	0.337422	0.252183	0.482114
964X7_BV3tf_5WvG40	ILMN_1247682	ATP6V0A1	-1.18169	5.60414e-05	0.0131768	-1.05994	0.233404	0.73334	-1.03978	0.281152	0.999869	-1.01821	0.678187	0.923	-0.587041	0.0965373	-0.186322	0.606278	-0.587809	0.0739205
TWtIHxSqAvUV2_Pl8Y	ILMN_2747311	ATP6V0A2	-1.05475	0.0987415	0.536027	1.04163	0.067474	0.522287	-1.01889	0.532794	0.999869	-1.01025	0.71118	0.933192	-0.500726	0.140444	0.330314	0.351247	-0.0454612	0.900759
6VV0FVNSVN9cu.uAwE	ILMN_1243149	ATP6V0B	-1.02149	0.636102	0.928578	1.02325	0.537786	0.89276	-1.01963	0.611379	0.999869	1.05026	0.292202	0.747808	-0.618782	0.0564791	-0.144451	0.690524	0.725206	0.0176251
iXqEu1MrTVSBe6giyI	ILMN_2685365	ATP6V0D1	-1.0164	0.709994	0.946776	-1.01724	0.467983	0.86718	-1.03334	0.309744	0.999869	-1.00417	0.893203	0.981824	-0.638173	0.0470827	-0.0847671	0.815899	0.517708	0.125348
0pB9elDgm0XeGu0tNg	ILMN_2608429	ATP6V0D1	1.01796	0.763977	0.961434	-1.04285	0.150657	0.652989	-1.05375	0.367489	0.999869	1.0097	0.822448	0.965267	0.680768	0.0302403	0.260594	0.467111	0.487842	0.152607
ulSZTZlCNhBxNVN.yQ	ILMN_2928320	ATP6V0D1	1.01831	0.712749	0.946776	1.00279	0.931411	0.98955	-1.02309	0.590286	0.999869	1.06097	0.120996	0.567821	0.388817	0.266802	0.103882	0.775194	0.102406	0.778321
Z_JI6Ke4E2RIReSJ3E	ILMN_1258534	ATP6V0D1	1.00479	0.944154	0.98885	-1.02592	0.455494	0.862031	1.02627	0.634913	0.999869	-1.05581	0.131717	0.584365	0.721529	0.0184968	0.349383	0.322385	0.540702	0.106576
KkTSF9dTJUfam8Xl8Q	ILMN_2650911	ATP6V0E	1.03975	0.427226	0.844056	1.01164	0.749706	0.96069	-1.06252	0.289257	0.999869	1.01702	0.474258	0.843069	0.586457	0.0747526	0.0378662	0.917286	-0.166938	0.64483
EiKuLKk9_Xu_UqfnKE	ILMN_2832658	ATP6V0E2	NA	NA	NA	NA	NA	NA	NA	NA	NA	1.01048	0.568937	0.890779	NA	NA	NA	NA	NA	NA
uShT.7qkfqBz_.9ASE	ILMN_1255570	ATP6V1A	1.00264	0.961221	0.991487	1.0107	0.716361	0.951004	-1.01071	0.900684	0.999869	-1.04902	0.154662	0.610535	-0.577448	0.0804532	0.457706	0.183471	0.0370438	0.919078
ZKp.6IOgmmKqKjPCSk	ILMN_2879910	ATP6V1B1	-1.00229	0.905259	0.985184	1.00543	0.74917	0.96069	NA	NA	NA	-1.00092	0.967071	0.996055	-0.15924	0.660362	-0.0328651	0.928185	NA	NA
EerjfukTskO.f09e1c	ILMN_2680440	ATP6V1B2	1.00052	0.98961	0.998236	-1.00298	0.904804	0.984801	-1.03497	0.311129	0.999869	-1.0591	0.218682	0.684	-0.594416	0.0699405	-0.129557	0.721302	0.0376867	0.923316
QX1XI4P3TutTN0E.n8	ILMN_1217272	ATP6V1C1	-1.00294	0.91007	0.986284	1.04304	0.129826	0.621825	-1.0107	0.647328	0.999869	1.03348	0.220113	0.684402	0.240689	0.502949	0.727257	0.0171516	0.3171	0.371986
6scwE9OtkpAp7iQX18	ILMN_2647048	ATP6V1D	-1.02193	0.469717	0.860951	1.05844	0.032035	0.404533	1.00689	0.892358	0.999869	-1.0145	0.61089	0.906276	0.0297907	0.934891	0.465801	0.206342	0.71563	0.0199566
rqHRPXUoEcX2e8e.K0	ILMN_2663872	ATP6V1E1	-1.03713	0.440549	0.850047	1.00398	0.893227	0.981626	1.00921	0.818483	0.999869	1.10717	0.0180983	0.289315	-0.0104658	0.977109	0.0574169	0.874814	0.344799	0.329206
xjSuNYqn2irv4kvh8o	ILMN_2928875	ATP6V1G1	-1.00772	0.87315	0.979815	1.03551	0.363583	0.817586	-1.06724	0.0768641	0.999869	1.03305	0.317081	0.764855	0.717056	0.0195967	-0.342589	0.332522	0.226918	0.528396
Q3OE9E5OT1.u5XSRfk	ILMN_1228796	ATP6V1G2	-1.04316	0.0668265	0.463912	1.00495	0.806974	0.968191	-1.01776	0.47262	0.999869	-1.01698	0.471625	0.84107	-0.704739	0.022858	0.642564	0.0451105	0.214422	0.551929
9vSX.5H1ToUui4gXS0	ILMN_2812935	ATP6V1H	1.02022	0.76141	0.960124	-1.06697	0.402748	0.838809	1.10427	0.134567	0.999869	-1.01121	0.844769	0.97027	-0.218891	0.543466	0.165832	0.647055	-0.0167736	0.963318
NUR7ACX6qOecvAvRuQ	ILMN_2747430	ATP7A	-1.00849	0.73549	0.954337	NA	NA	NA	NA	NA	NA	NA	NA	NA	-0.358263	0.30938	NA	NA	NA	NA
cRIEtVedx4KXe6vsso	ILMN_2977129	ATP8B1	1.06521	0.329384	0.794404	-1.03099	0.568024	0.906934	1.04596	0.436697	0.999869	-1.10291	0.102743	0.542034	0.236232	0.511129	-0.0623148	0.864215	0.535562	0.110608
c0LF5ohr3VRUnHYJ0c	ILMN_1255220	ATP9A	1.10418	0.00307227	0.108914	1.03984	0.236321	0.736701	1.01026	0.716079	0.999869	1.01338	0.646391	0.913712	-0.160027	0.658769	-0.294088	0.409494	0.315739	0.374155
3EJ6ISUbkSUIGRN64U	ILMN_2629528	ATP9A	NA	NA	NA	NA	NA	NA	NA	NA	NA	1.02365	0.390438	0.80273	NA	NA	NA	NA	NA	NA
cig96XyLyVSi_5uSd4	ILMN_3002875	ATP9B	-1.02793	0.482432	0.868653	1.02065	0.259395	0.75422	1.01176	0.68198	0.999869	1.03005	0.192177	0.653594	-0.340325	0.335937	-0.267668	0.454655	-0.239615	0.504914
Hf5HLH_zOXud9J_F1U	ILMN_2700425	ATP9B	1.00492	0.910445	0.986284	-1.02905	0.345923	0.809384	-1.00318	0.905093	0.999869	-1.01913	0.538265	0.877505	-0.544785	0.103441	-0.354284	0.315173	0.0460334	0.899515
c3o17jHe_lrFx6nV0k	ILMN_2601118	ATPAF2	1.00787	0.711051	0.946776	1.07666	0.0249838	0.365751	-1.04824	0.189993	0.999869	-1.0263	0.408896	0.812934	0.279988	0.433323	0.170596	0.637494	-0.116408	0.765518
3ALg3_ip6Ijp0mvGIk	ILMN_2959285	ATPAF2	-1.02164	0.595704	0.913564	1.03062	0.34918	0.810694	1.01359	0.738618	0.999869	-1.01365	0.65918	0.915699	0.272853	0.44562	0.430739	0.213977	0.118694	0.743984
cSLpWzR1UbeyETp.g4	ILMN_1250068	ATPIF1	-1.06128	0.108286	0.55285	1.03157	0.401788	0.838477	-1.01418	0.809822	0.999869	-1.00087	0.983372	0.997198	-0.0889203	0.807018	-0.115969	0.749702	-0.464541	0.176172
HJIYxnt5qEe5555Mlw	ILMN_1225014	ATRIP	1.00076	0.972027	0.993645	1.01428	0.49039	0.874397	1.04196	0.0987802	0.999869	-1.02152	0.440314	0.826928	-0.179102	0.620542	-0.122623	0.735758	-0.232577	0.517875
iRSCUreKt99JlPiL9U	ILMN_1254409	ATXN1	-1.00702	0.862542	0.979249	-1.07468	0.026318	0.371694	-1.0075	0.775082	0.999869	-1.05731	0.262085	0.722779	-0.400152	0.251875	0.605963	0.0633257	-0.248679	0.488426
ECLqjAePeC3DDhNVWU	ILMN_2771326	ATXN10	1.01936	0.57306	0.905707	-1.00756	0.772073	0.965033	1.02963	0.603362	0.999869	1.0556	0.265535	0.724946	0.586634	0.0746436	-0.159266	0.660309	-0.131064	0.718171
Hoo7.oWLIpOyofunvU	ILMN_3136056	ATXN2	1.02291	0.700987	0.944148	1.00433	0.924789	0.989048	1.06172	0.166613	0.999869	-1.03898	0.614425	0.906498	-0.340021	0.336396	-0.441767	0.201171	-0.0423469	0.907532
xoUtclW1UFX9X6ovqo	ILMN_1241354	ATXN2L	-1.02413	0.4848	0.870053	-1.01916	0.375868	0.827871	-1.01693	0.476801	0.999869	1.01028	0.65061	0.91391	-0.0157977	0.965451	-0.673654	0.0327098	-0.204012	0.571838
3KS7o7nS6yJLxculSk	ILMN_2813284	ATXN3	-1.01443	0.58958	0.912094	1.0216	0.337109	0.801051	-1.01341	0.663838	0.999869	-1.00142	0.965717	0.996055	0.288754	0.418434	0.393612	0.26043	-0.0575111	0.87461
ElI7lc1fjziSuWX.qs	ILMN_2875915	AU019823	1.02466	0.278804	0.764399	1.00083	0.970821	0.993347	1.02968	0.413832	0.999869	-1.0062	0.825859	0.966706	0.104282	0.774349	-0.24913	0.487611	0.191499	0.596123
ZwC36iJKlKgJKvoi6o	ILMN_2825905	AU021092	-1.00276	0.899877	0.983923	1.00136	0.94351	0.990768	NA	NA	NA	NA	NA	NA	0.257484	0.472634	0.298768	0.401725	NA	NA
loEp7VTh9frlxCeQTg	ILMN_2893437	AU022252	1.00853	0.832498	0.975955	-1.05391	0.189932	0.702591	-1.09337	0.0184328	0.754219	-1.1083	0.0250675	0.327447	-0.163604	0.651543	0.0613496	0.866302	-0.671585	0.0334528
oYuzuVPXTK3fp53Qrw	ILMN_1237034	AU040320	1.04049	0.146298	0.626134	1.07148	0.0315781	0.401487	1.05643	0.268977	0.999869	1.03854	0.220319	0.684466	0.186769	0.605399	0.0312173	0.931779	0.50286	0.138489
l1YuGn1552Zx53GZa0	ILMN_1252199	AUP1	-1.00445	0.944098	0.98885	1.01925	0.47209	0.868497	-1.04826	0.586942	0.999869	1.00802	0.823453	0.965337	0.717736	0.0194267	-0.0838894	0.830101	0.221884	0.537826
EDiVAoEo6xUiWShoh4	ILMN_2682623	AUP1	-1.07538	0.171397	0.660635	-1.03418	0.126903	0.617468	-1.01499	0.663262	0.999869	-1.01564	0.568284	0.89056	-0.495051	0.145726	-0.571145	0.0846032	0.0358384	0.921704
HVgjcXggQMN6vXtXek	ILMN_2603581	AURKAIP1	1.00824	0.868569	0.979815	-1.01684	0.652589	0.935725	-1.00597	0.908868	0.999869	1.02484	0.469367	0.839097	-0.420986	0.225681	-0.129941	0.720506	0.0270245	0.940927
6klCRNgg7RYoInooek	ILMN_2919343	AVEN	1.03059	0.308874	0.779988	-1.00198	0.94745	0.991315	1.03348	0.281059	0.999869	1.01459	0.678397	0.923093	0.44072	0.202368	-0.150651	0.677829	0.269866	0.450815
KEaXUmJLeoHVogQucg	ILMN_2755585	AVPI1	-1.06129	0.201443	0.695374	1.03117	0.491568	0.874397	1.05751	0.0548909	0.983288	1.10734	0.0802611	0.496829	0.473395	0.166979	0.00155735	0.996593	-0.170724	0.637236
cELnIlVaB6DCUpVErw	ILMN_2813186	AVPI1	-1.0443	0.210061	0.701538	1.02906	0.288863	0.775271	1.00534	0.844544	0.999869	1.10265	0.00622748	0.183557	0.239333	0.505432	-0.0902325	0.804216	0.163949	0.650846
cPwJfr9_nsQ6n6wR0U	ILMN_2890935	AVPR1A	-1.02511	0.765752	0.962016	-1.34849	0.0011336	0.117809	-1.15342	0.0995605	0.999869	-1.30673	0.00660002	0.186638	-0.00897031	0.980379	-0.156903	0.665101	-0.0816416	0.822595
HRAuB61uPgBUu_e0N4	ILMN_1242999	AVPR1A	1.03867	0.421357	0.84171	-1.16115	0.000205159	0.0575041	-1.07181	0.138395	0.999869	-1.17725	0.00585358	0.179748	0.121356	0.738409	-0.192567	0.594036	-0.333308	0.346633
HZxwfrefsj5_3XqlX8	ILMN_1237132	AW549877	1.00725	0.847113	0.976691	1.00346	0.92162	0.989048	1.0048	0.933103	0.999869	-1.02237	0.695961	0.928028	0.234853	0.51367	0.222338	0.536973	-0.219087	0.543095
6uypIm_FR6cufh_oNI	ILMN_2896314	AXIN2	1.0282	0.419084	0.840212	-1.01834	0.468885	0.86718	-1.01342	0.557633	0.999869	-1.05539	0.190151	0.651069	-0.158831	0.661191	-0.706603	0.0223419	-0.0474137	0.896515
TfiUtVzl73gu6HeuXU	ILMN_2651715	AXL	-1.05042	0.413128	0.836586	1.0363	0.453497	0.861044	-1.0521	0.285788	0.999869	-1.02141	0.543211	0.880026	-0.313519	0.377707	-0.373733	0.287399	0.155489	0.667972
ltBXRD5XTlyBJEgKCk	ILMN_2837080	AZGP1	-1.02353	0.350477	0.805105	-1.00766	0.708724	0.950998	-1.02226	0.624492	0.999869	-1.02494	0.285585	0.74173	0.208023	0.564135	-0.13903	0.701682	0.306384	0.389235
onAuoJIArcbkmJQpMU	ILMN_2725198	AZGP1	1.04325	0.508007	0.880161	-1.02985	0.413472	0.843081	1.00604	0.924183	0.999869	1.02354	0.528403	0.872464	0.788789	0.00668814	0.0238399	0.94788	0.0411635	0.910107
ETd4vcLhNlfqOGJQl4	ILMN_1244993	AZI1	-1.00689	0.815827	0.972606	NA	NA	NA	NA	NA	NA	-1.00307	0.871964	0.975225	-0.292841	0.411576	NA	NA	NA	NA
WTr_iQieoceKCi5Lhc	ILMN_3082580	AZI2	1.0114	0.626314	0.925065	1.02155	0.398246	0.836219	-1.00159	0.96207	0.999869	1.01445	0.566565	0.89056	-0.535809	0.110412	0.238518	0.506925	0.384417	0.272724
Evh6urd3ELU.rznl_g	ILMN_2805207	B020018G12RIK	1.02312	0.534912	0.89081	-1.06057	0.192115	0.702591	-1.01583	0.739503	0.999869	-1.02851	0.396855	0.807157	-0.142185	0.695181	0.272152	0.446837	0.385559	0.271181
6ioGLIioxKR4IKMK6k	ILMN_2726101	B230118H07RIK	-1.01842	0.462341	0.857404	-1.03724	0.102378	0.578852	NA	NA	NA	-1.03366	0.0986028	0.534425	-0.386814	0.26949	0.150155	0.678841	NA	NA
oogujbqDJoo0h7ouRo	ILMN_1256000	B230120H23RIK	1.01601	0.532427	0.889831	1.00778	0.729905	0.953978	-1.02214	0.474686	0.999869	-1.00893	0.685524	0.925662	0.0777193	0.831012	0.269829	0.450878	-0.0541026	0.881996
H6ILo26gyaKNIe6LkY	ILMN_2662885	B230120H23RIK	NA	NA	NA	1.01604	0.419698	0.846389	1.00346	0.877172	0.999869	-1.01992	0.420116	0.818236	NA	NA	0.117877	0.745697	-0.0589617	0.871469
BIgS9Koxxjj53tL1_0	ILMN_2847869	B230219D22RIK	1.12103	0.017162	0.2479	1.01103	0.711668	0.951004	1.08189	0.137851	0.999869	1.00189	0.956161	0.994823	0.240418	0.503444	0.356875	0.311394	0.243327	0.498133
Qdp.dz1.1f15X0FTfY	ILMN_2603662	B230312A22RIK	-1.01702	0.407424	0.834238	NA	NA	NA	NA	NA	NA	1.01161	0.567997	0.89056	-0.0296636	0.935168	NA	NA	NA	NA
30VUeIeMTGXki8JOUs	ILMN_2739999	B2M	1.00404	0.83269	0.975955	-1.00013	0.996686	0.999718	-1.07079	0.113804	0.999869	1.03597	0.222362	0.687378	-0.537393	0.109161	-0.135843	0.708268	-0.121186	0.756124
39FVHiHjExl5IvCTlI	ILMN_1216746	B2M	1.04472	0.345075	0.802654	1.00405	0.874929	0.978729	1.00758	0.826317	0.999869	-1.04827	0.201967	0.663267	-0.227385	0.527525	0.182886	0.613052	-0.13184	0.716562
BMH1wqvngvV6Lqpfmo	ILMN_2943762	B3GALNT2	-1.02824	0.183515	0.674911	NA	NA	NA	NA	NA	NA	NA	NA	NA	0.12287	0.735243	NA	NA	NA	NA
Zq7uJs6HsKR_o0g7UQ	ILMN_2687140	B3GALT6	-1.01239	0.642134	0.932092	-1.02289	0.259157	0.75422	1.04608	0.0645822	0.999869	-1.04708	0.046406	0.420555	-0.114472	0.752848	-0.0679088	0.852133	0.322529	0.363393
rUX7I1QoXolGp5Q_x0	ILMN_2729706	B3GAT3	1.03444	0.141745	0.618478	-1.01476	0.380906	0.830393	1.00037	0.985263	0.999869	-1.02737	0.270613	0.727987	-0.194846	0.589592	0.352974	0.317092	-0.147182	0.684924
WBcI4JKKJJxBpKlKnQ	ILMN_2845045	B3GAT3	1.02119	0.413051	0.836586	-1.01849	0.504099	0.878384	NA	NA	NA	-1.02739	0.151864	0.607695	-0.465993	0.174644	0.158007	0.66286	NA	NA
fuV1LK_p50.l9o4Tzs	ILMN_1257876	B3GNT1	-1.04832	0.150761	0.630602	1.05148	0.263337	0.756311	1.03029	0.469501	0.999869	1.02871	0.520058	0.868886	-0.156586	0.665744	0.235807	0.511911	-0.220688	0.540077
x0jG69PdKFCoB7fl7U	ILMN_2667369	B4GALT1	-1.03879	0.3745	0.8172	-1.03793	0.34803	0.810205	-1.03771	0.464377	0.999869	1.00058	0.986712	0.997198	-0.0315252	0.931107	-0.170942	0.6368	0.536441	0.109912
uZenqOCN3YUXF3uoRw	ILMN_1228544	B4GALT3	1.02804	0.23862	0.726465	NA	NA	NA	-1.00635	0.785448	0.999869	1.01456	0.562647	0.88991	0.277705	0.437242	NA	NA	-0.41298	0.235555
uOvXCCe3rooBVyWpP0	ILMN_2930764	B4GALT3	1.00013	0.997761	0.99961	1.01503	0.691401	0.945754	-1.00401	0.907242	0.999869	-1.01784	0.56116	0.888417	-0.33189	0.348814	-0.277675	0.437292	0.484734	0.155633
xBEJWrgomnjMnsPrlE	ILMN_2754594	B4GALT7	1.00851	0.71483	0.946962	NA	NA	NA	NA	NA	NA	NA	NA	NA	0.329271	0.352863	NA	NA	NA	NA
ot.neVvV7iketL5QTc	ILMN_1250201	B930041F14RIK	-1.04112	0.0466682	0.398703	NA	NA	NA	NA	NA	NA	NA	NA	NA	0.121348	0.738426	NA	NA	NA	NA
KoqE4kqVHv6HtqpHww	ILMN_2760226	B9D2	-1.01943	0.512816	0.881365	-1.0377	0.107519	0.588468	-1.02034	0.318469	0.999869	1.02593	0.339822	0.776819	-0.0747538	0.837387	-0.318236	0.370179	0.2729	0.445538
BTkuIlczcTgwDbKX9c	ILMN_1259009	BAAT	-1.13091	0.00409188	0.125985	-1.05987	0.225424	0.725433	1.12541	0.442016	0.999869	-1.12473	0.0102232	0.224784	-0.197749	0.583948	0.0954784	0.793035	-0.00638373	0.986036
ZS7Dwn1KNHFOAGWT3k	ILMN_1217842	BACE1	1.06016	0.17532	0.667164	1.01254	0.702455	0.948188	-1.01731	0.702449	0.999869	-1.0264	0.321528	0.766115	-0.472461	0.167935	0.227273	0.527735	0.230843	0.52109
fdd9RA5nrj65hbjoKc	ILMN_2720083	BACE2	1.02713	0.330893	0.7951	-1.01276	0.673474	0.943299	1.03502	0.309218	0.999869	1.07304	0.0407376	0.397796	0.508182	0.133686	0.155595	0.667757	-0.306245	0.389461
3p7Y03T5K2_OFOKk_g	ILMN_2741677	BACH1	-1.02863	0.821118	0.973448	1.03775	0.214259	0.716492	-1.01685	0.471829	0.999869	1.03956	0.399529	0.807976	-0.610015	0.0611056	-0.257973	0.471763	0.205938	0.595013
Q2e7V.BKiCJ4bEn4tU	ILMN_1216802	BAD	-1.03542	0.291936	0.772129	-1.00568	0.857092	0.9768	-1.02463	0.438333	0.999869	1.03241	0.31935	0.765592	0.536658	0.10974	0.283735	0.426929	0.270462	0.449776
cqQclA7Q.V511tr3Q4	ILMN_2712018	BAG1	1.0684	0.0785817	0.489395	1.06968	0.02625	0.371694	1.01301	0.816089	0.999869	-1.03499	0.345612	0.778444	-0.584746	0.0758147	-0.0871468	0.810808	0.193692	0.591839
0lunupzfXvJfoeCq.w	ILMN_1226195	BAG3	1.03909	0.512114	0.881365	1.07393	0.286261	0.77424	-1.10327	0.364583	0.999869	1.07276	0.454149	0.832328	-0.120025	0.741194	0.186362	0.606198	0.782001	0.00752359
BS7uup1wLT27X97Ek4	ILMN_2607892	BAG4	1.05321	0.0809088	0.493392	-1.00994	0.772825	0.965033	-1.03209	0.516653	0.999869	-1.12099	0.000993744	0.0861369	-0.449423	0.192551	-0.0127905	0.972025	0.0621468	0.864578
B6VIE10nF6E4LaGLqI	ILMN_3106819	BAG5	-1.00501	0.875766	0.979815	-1.02059	0.574325	0.910021	-1.04651	0.124394	0.999869	-1.07466	0.0684939	0.477901	0.353125	0.316869	-0.0892143	0.80639	0.0347911	0.923986
lUAGHkoI1QcSVUmfVw	ILMN_2736975	BAG6	-1.03053	0.137849	0.610052	-1.02658	0.284399	0.771896	-1.00938	0.812135	0.999869	1.00303	0.905696	0.985882	-0.214455	0.551866	-0.0912499	0.802045	-0.217026	0.546991
EK1VTX.X9.e7sRkDps	ILMN_1242613	BAHCC1	-1.01155	0.490165	0.870903	-1.00415	0.815272	0.970107	1.00128	0.959954	0.999869	-1.00356	0.851081	0.972344	-0.528491	0.143538	0.0615704	0.874965	-0.27819	0.436407
oi6I6FX_iXnb3KucUI	ILMN_2830098	BAHD1	-1.00872	0.751811	0.95794	-1.00404	0.87177	0.977305	1.0265	0.426352	0.999869	1.00474	0.832508	0.968617	0.0792903	0.827639	-0.0107195	0.976554	0.359108	0.308157
0kc6oi4ghQjmqevVfc	ILMN_3163374	BAIAP2	-1.01308	0.482501	0.868653	NA	NA	NA	NA	NA	NA	NA	NA	NA	0.209098	0.562077	NA	NA	NA	NA
WJPB5auql5aeLpAkm8	ILMN_2733091	BAIAP2	-1.01717	0.553907	0.896332	NA	NA	NA	NA	NA	NA	NA	NA	NA	-0.181659	0.615477	NA	NA	NA	NA
oBcurKoIZR.dVKndK4	ILMN_2945835	BAK1	1.0106	0.592142	0.912933	NA	NA	NA	NA	NA	NA	NA	NA	NA	-0.476529	0.163795	NA	NA	NA	NA
cjp77RXRdc7HUq3OqI	ILMN_3158909	BANF1	1.03688	0.191465	0.685029	-1.00408	0.880955	0.979644	-1.07599	0.278682	0.999869	1.03558	0.372969	0.795937	0.860777	0.00288554	0.0977922	0.788114	0.19896	0.581597
c7HUq3OqL3dV0m.Q38	ILMN_2698392	BANF1	1.04857	0.144903	0.624171	-1.02206	0.532865	0.89276	-1.0384	0.317534	0.999869	-1.00446	0.894224	0.982544	0.461249	0.211408	0.573439	0.083077	-0.00525919	0.988496
Q_K3qaiaWLpmKJbxSI	ILMN_2745971	BANF1	1.00706	0.894435	0.983782	1.0341	0.261179	0.75494	-1.04164	0.386758	0.999869	-1.01818	0.591215	0.896187	0.436461	0.207276	0.0225623	0.95067	0.567516	0.0870541
E6ol6Wo_uG14kIp6KA	ILMN_2685806	BANF1	1.07867	0.102028	0.541118	-1.03135	0.349334	0.810694	-1.0038	0.945302	0.999869	-1.01556	0.636758	0.911197	0.608893	0.0818097	-0.14969	0.679792	-0.0613026	0.866403
xfkKx0qyoSr4ii8gfc	ILMN_2749866	BAP1	-1.02999	0.384135	0.823743	1.00163	0.952538	0.991315	-1.00392	0.911856	0.999869	1.00362	0.902153	0.985177	-0.483554	0.156791	-0.165181	0.648364	-0.395097	0.258474
07cUY4RVJ0ddf7WnaA	ILMN_2930552	BATF3	-1.01689	0.392115	0.826896	NA	NA	NA	NA	NA	NA	NA	NA	NA	-0.409316	0.240154	NA	NA	NA	NA
rdcfahVROkhLhTf7p4	ILMN_2907655	BAX	-1.00953	0.81011	0.971322	1.06792	0.166469	0.675157	1.00944	0.814078	0.999869	1.02579	0.442718	0.826928	-0.0583411	0.872812	0.273199	0.445021	0.346458	0.326729
uioaVJewjHsTkeeyMw	ILMN_2920736	BBC3	1.06987	0.262437	0.750398	-1.04103	0.496956	0.875511	1.09472	0.132246	0.999869	-1.03357	0.572215	0.891324	-0.309472	0.384224	-0.148577	0.682069	-0.401363	0.250309
xdel8h.LkLUuHg51zc	ILMN_2686029	BBOX1	1.17865	0.0127164	0.220566	1.07083	0.0858947	0.557245	1.10676	0.0579438	0.999869	1.05963	0.108954	0.549721	0.104338	0.774228	-0.206158	0.567711	0.114842	0.75207
KS.CyyLQqet6DaRQgc	ILMN_2726448	BBS4	-1.01142	0.603727	0.916515	-1.01815	0.424005	0.848306	1.02774	0.240515	0.999869	-1.08763	0.0345226	0.374223	0.188873	0.601267	-0.0145146	0.968256	-0.298379	0.402368
6R5Kh.qOLw34OL4noU	ILMN_3162388	BBS5	1.01196	0.681146	0.942391	-1.0124	0.624885	0.924993	1.04607	0.118495	0.999869	-1.08142	0.0209519	0.300014	0.181835	0.615128	0.382832	0.274875	-0.219862	0.541634
Qgi4aXcJNVcYsVOAtc	ILMN_2656511	BBS7	-1.02213	0.349481	0.805105	-1.00898	0.579058	0.910272	1.0175	0.456087	0.999869	-1.00905	0.704021	0.929692	-0.0156623	0.965747	0.634781	0.0486448	-0.474201	0.166157
WTmfMtKPyQrhgv6oSE	ILMN_2634728	BBS9	-1.02648	0.46462	0.858386	-1.00521	0.787753	0.965935	1.04056	0.155112	0.999869	1.01331	0.627591	0.909282	0.503781	0.13765	-0.608307	0.0620349	-0.0121958	0.975158
xnl.nsnTUkXf8UFIiY	ILMN_2669461	BBX	-1.03193	0.12627	0.586579	NA	NA	NA	NA	NA	NA	NA	NA	NA	0.205322	0.569319	NA	NA	NA	NA
EkRqNrqFamACi5CMi8	ILMN_2946817	NDUFS5	1.01543	0.671542	0.938961	-1.03784	0.202957	0.708082	1.00861	0.823237	0.999869	-1.06387	0.0713867	0.483008	0.419785	0.227148	0.306232	0.389482	-0.381145	0.277174
xSg7V6dX44p.fP9e7k	ILMN_1247245	BC003266	-1.03642	0.298577	0.774676	-1.02124	0.369863	0.822961	-1.0046	0.909625	0.999869	1.04322	0.190051	0.651069	0.44501	0.197493	-0.169323	0.640044	0.195774	0.587784
BXeVxf97FKkK4jPr8s	ILMN_1252183	BC004004	NA	NA	NA	-1.01355	0.524855	0.888481	-1.00192	0.932655	0.999869	NA	NA	NA	NA	NA	0.131734	0.716781	-0.0690027	0.849773
TXW18TlIsDCJPhSQDo	ILMN_1227295	BC005537	1.00926	0.818809	0.97277	1.08159	0.0483572	0.472261	-1.00041	0.996167	0.999869	1.03205	0.342407	0.778198	0.319107	0.368798	0.248157	0.489368	-0.056979	0.875762
Ex6j.IVVFV5P9CRwf4	ILMN_1248400	BC005624	-1.00876	0.695665	0.944148	-1.01133	0.510113	0.88065	-1.00267	0.898201	0.999869	NA	NA	NA	0.395909	0.257407	-0.773294	0.00870003	0.0705226	0.846497
9JekAe46o8qiequ3Ek	ILMN_2709001	BC005764	-1.03309	0.131378	0.59479	NA	NA	NA	NA	NA	NA	NA	NA	NA	0.485377	0.185336	NA	NA	NA	NA
0RVQVZYrSL55C4DMRQ	ILMN_2932787	BC006779	-1.06698	0.154762	0.636104	-1.10537	0.0187157	0.334829	-1.06966	0.190151	0.999869	-1.07538	0.0203503	0.296413	-0.119774	0.74172	0.630331	0.0507463	0.128663	0.741478
ZBV8X4ORSj8wy4TrdE	ILMN_2637630	BC013529	-1.1265	0.0461833	0.39706	1.02874	0.452202	0.860484	1.00805	0.924574	0.999869	-1.01687	0.757721	0.948292	-0.169441	0.639806	0.186792	0.605354	0.0945826	0.794942
oRIgo0ClFJ9JNleXdI	ILMN_2746681	BC013712	1.00683	0.748703	0.95729	NA	NA	NA	NA	NA	NA	1.00415	0.873717	0.975485	0.474513	0.165839	NA	NA	NA	NA
WSXeXh1NQjsg7q6gL0	ILMN_2959409	BC014805	-1.06858	0.303414	0.775893	-1.13238	0.0107409	0.282324	1.03198	0.429348	0.999869	-1.0026	0.962393	0.995481	-0.618228	0.056764	0.634394	0.0664875	0.543227	0.10463
HltISAVdeAkIOn4XRU	ILMN_1242106	BC016495	-1.07741	0.266761	0.753534	1.20233	0.00399241	0.180054	1.10725	0.0125124	0.645602	1.21324	0.00151631	0.100178	0.313795	0.377265	0.396054	0.257217	0.0670983	0.853881
6pXlS1bv0VQv8rcRYg	ILMN_1249131	BC017158	-1.06113	0.0592877	0.442657	-1.02946	0.35086	0.811262	1.00391	0.848744	0.999869	-1.00025	0.991859	0.998699	0.306556	0.388955	0.411933	0.236864	-0.715717	0.0199345
iltFi4kbU95.XeSI7U	ILMN_2631514	BC017612	1.00458	0.857655	0.978227	-1.04049	0.0724178	0.534984	1.00082	0.980172	0.999869	-1.04254	0.0875646	0.50976	0.0884239	0.808078	0.0452343	0.901252	0.277194	0.43812
cQKX4pR7FwliTrLykI	ILMN_1255776	BC017643	-1.02566	0.345982	0.803726	-1.00393	0.863555	0.9768	1.03528	0.153109	0.999869	-1.01292	0.59154	0.896415	-0.215183	0.550484	-0.245057	0.494986	0.0548413	0.880395
uvl3tQHSc_10NeXFdU	ILMN_1233664	BC017647	-1.00203	0.954072	0.990287	1.00641	0.787928	0.965935	-1.06257	0.0838437	0.999869	-1.03818	0.100409	0.538166	-0.503375	0.13802	0.471753	0.168661	-0.158955	0.660939
3q5x7pa70LtwElDCJU	ILMN_2757716	BC018242	-1.00688	0.733551	0.954227	1.0148	0.474264	0.868547	NA	NA	NA	-1.00418	0.855734	0.972425	-0.291715	0.41346	0.656259	0.0393168	NA	NA
Hg2dRcemhIAj9Q9GVQ	ILMN_2745876	BC020535	-1.04378	0.0702696	0.47134	NA	NA	NA	NA	NA	NA	1.00906	0.686059	0.925927	0.331791	0.383057	NA	NA	NA	NA
r4OH9V73WXO6Zl0DVg	ILMN_2591342	BC021614	1.03342	0.538916	0.891086	-1.02736	0.66987	0.941879	1.02772	0.498118	0.999869	1.1246	0.000105457	0.0272192	0.565663	0.0883229	0.109911	0.762453	-0.583893	0.0763473
o8ER.Vh61Eh4AOXkWU	ILMN_2592909	BC024814	-1.01278	0.639116	0.930935	-1.02824	0.259052	0.75422	-1.00154	0.954627	0.999869	1.00178	0.938306	0.990694	0.436746	0.206945	-0.183437	0.611963	0.242345	0.499924
rJ14gI_6.xL3tFKiwE	ILMN_1257772	BC026590	-1.04656	0.0386987	0.366183	1.00382	0.860768	0.9768	-1.03598	0.09535	0.999869	NA	NA	NA	0.0569947	0.875728	-0.263273	0.462376	-0.163107	0.674999
TSSCkJXEeGiX.dSXR0	ILMN_3051252	BC026590	1.01141	0.582271	0.909449	-1.01773	0.438052	0.853435	-1.02113	0.403259	0.999869	1.01016	0.614091	0.906425	-0.268135	0.453837	0.180864	0.61705	0.238576	0.536444
fBujNICQijR5T9sQLk	ILMN_3041654	BC026782	1.0218	0.685531	0.943659	-1.09301	0.122645	0.609696	1.10637	0.588012	0.999869	1.04513	0.435291	0.82512	0.32355	0.361788	0.381706	0.276408	-0.103019	0.777023
xkyTTu.FTqeJTdeVK0	ILMN_2913269	BC027231	-1.00733	0.778361	0.966877	1.0215	0.300261	0.78161	-1.02792	0.232798	0.999869	1.02895	0.241428	0.704146	0.0189811	0.958494	0.374611	0.286178	-0.0773131	0.843281
Zl0eF0dX.Av8z.uYq4	ILMN_2718550	BC027231	1.03414	0.121521	0.576593	NA	NA	NA	NA	NA	NA	NA	NA	NA	-0.591129	0.0936681	NA	NA	NA	NA
fXSDXsFGAUuFEgUuFE	ILMN_2656422	BC028528	1.01938	0.446163	0.851719	1.01151	0.675449	0.943868	-1.01349	0.671247	0.999869	-1.00454	0.859651	0.973168	0.526359	0.118062	0.0439889	0.90396	-0.0316115	0.930919
0l30xLfTEgfOhXSDXs	ILMN_2837802	BC028528	NA	NA	NA	NA	NA	NA	NA	NA	NA	1.01258	0.575573	0.892395	NA	NA	NA	NA	NA	NA
iUol5eQoCqI3KFVw0g	ILMN_2768209	BC029214	-1.08525	0.348411	0.804505	-1.03755	0.605781	0.918922	-1.03806	0.597912	0.999869	-1.09964	0.0366055	0.383436	-0.426229	0.219346	-0.0630299	0.862669	-0.0960934	0.791726
o54noSSAqXjR9TeWkE	ILMN_3050362	BC030307	-1.00626	0.786346	0.967532	NA	NA	NA	NA	NA	NA	NA	NA	NA	0.384488	0.272629	NA	NA	NA	NA
fqKSKSij94vYoSUjeQ	ILMN_2819380	BC030476	-1.1509	0.283647	0.767851	1.04344	0.478396	0.871114	1.00754	0.95477	0.999869	1.0437	0.376724	0.796219	-0.59321	0.0706563	0.453707	0.219949	-0.0840323	0.817472
QNHkpkmmLoSeliFJ1A	ILMN_2913206	BC031181	-1.04587	0.101377	0.54042	-1.06559	0.207015	0.711217	-1.01007	0.858435	0.999869	-1.00386	0.900822	0.984765	-0.621037	0.0553275	-0.225507	0.531033	0.209151	0.589149
c9cLoegkVu22V._x74	ILMN_2757807	BC031353	-1.1598	0.0194363	0.263371	-1.10249	0.0670194	0.522287	1.04868	0.243129	0.999869	-1.00003	0.999592	0.999664	-0.362626	0.303093	0.291533	0.413765	0.106378	0.769913
0f6rv9K7lwO3Hfed6I	ILMN_2894040	BC031781	1.02391	0.500214	0.874978	-1.00975	0.790482	0.965935	1.01862	0.680945	0.999869	1.04984	0.0555919	0.446699	-0.275071	0.441781	0.0836381	0.818316	0.0924095	0.799572
rSq_jpd.eVdO.G_kl4	ILMN_1257019	BC037034	-1.03057	0.466159	0.859019	-1.01447	0.633794	0.928263	-1.01588	0.727632	0.999869	1.06417	0.0288276	0.348045	-0.353502	0.316317	0.0629461	0.86285	0.214423	0.551928
QWXdOte3lK_0RTMyQQ	ILMN_1240038	BC046331	-1.01443	0.605664	0.91713	-1.00464	0.82158	0.970688	1.02511	0.385185	0.999869	1.00953	0.652078	0.91397	0.026618	0.941814	-0.0339856	0.925742	0.403907	0.247034
oniHlSC.EueCeh5cEU	ILMN_3158698	BC046404	-1.02366	0.305988	0.778535	NA	NA	NA	-1.00721	0.775444	0.999869	NA	NA	NA	-0.0322218	0.929588	NA	NA	0.573427	0.0830851
6s9mjbNWnmmc6grnR4	ILMN_2676294	BC048355	NA	NA	NA	-1.00327	0.898346	0.983858	-1.03949	0.225977	0.999869	-1.0316	0.318115	0.765561	NA	NA	0.106707	0.769218	-0.388257	0.267552
cuCOd3p.HXtt01Fiic	ILMN_2531773	BC048546	1.01819	0.832999	0.975985	-1.00975	0.882936	0.979893	1.05976	0.467443	0.999869	1.16078	0.0270195	0.337809	0.628969	0.051401	-0.137674	0.704482	0.0447251	0.902359
B7gjnd6fx17bdNRYok	ILMN_2984219	BC048546	1.0207	0.808605	0.971322	-1.00156	0.978939	0.995706	1.03232	0.667868	0.999869	1.19689	0.0492287	0.429525	0.526417	0.118014	-0.130022	0.720337	0.071883	0.843566
Q_Qu6Kdi.o3XgXkyKw	ILMN_3000298	BC053749	-1.02578	0.482008	0.868653	NA	NA	NA	NA	NA	NA	NA	NA	NA	0.0119514	0.97386	NA	NA	NA	NA
i13JStF9StdCDmviio	ILMN_2656776	BC053749	-1.0076	0.687106	0.94389	NA	NA	NA	NA	NA	NA	NA	NA	NA	0.0783791	0.829595	NA	NA	NA	NA
f6nVJ4OgoL6d.f6pXk	ILMN_2939185	BC056474	-1.0418	0.193484	0.687608	-1.00333	0.91012	0.98595	-1.04865	0.120356	0.999869	1.04296	0.163126	0.620879	0.421338	0.225253	-0.145616	0.688134	-0.371959	0.289875
Bp1_TIBHj3342H_8Xg	ILMN_2713396	BC067068	1.08379	0.0018793	0.0839616	-1.03511	0.105365	0.587236	NA	NA	NA	1.00495	0.81639	0.962415	-0.466108	0.174524	-0.373765	0.287354	NA	NA
NlIiff9evxIU94ZK5w	ILMN_2960822	SET	1.04132	0.171389	0.660635	-1.00898	0.80569	0.968191	-1.00408	0.943964	0.999869	1.03526	0.261738	0.722779	-0.00694023	0.985862	-0.043867	0.904225	0.216796	0.547427
0nkERqAuOthiCl6BBc	ILMN_2835053	BC088983	1.02378	0.433227	0.845953	-1.01052	0.579189	0.910272	1.01172	0.70326	0.999869	1.03376	0.197935	0.658864	-0.283584	0.427186	-0.369067	0.293937	-0.233889	0.515449
ucaXyp30JdOPsQXHYA	ILMN_2645620	BCAP29	-1.00813	0.816799	0.972606	-1.05285	0.107795	0.588468	-1.01827	0.524675	0.999869	-1.00028	0.99468	0.999016	0.582737	0.0770734	-0.25547	0.476227	-0.568155	0.086619
KSR74y7u_ce597lzCE	ILMN_2866752	BCAP29	-1.02911	0.534975	0.89081	-1.02099	0.547947	0.897371	1.02955	0.554606	0.999869	-1.07934	0.0868248	0.50976	0.620032	0.0558388	0.172342	0.634001	-0.643787	0.0445712
0pzkgkt4qXxQIM4WXk	ILMN_2871262	BCAP31	1.02018	0.666409	0.937587	1.01345	0.763416	0.963585	1.07819	0.0629872	0.999869	1.06178	0.0740284	0.48716	0.651348	0.041333	0.060267	0.868644	0.216395	0.548186
3IEIl4IOF4oJwCOJ6U	ILMN_2611501	BCAP31	1.03627	0.268176	0.753768	1.04249	0.116855	0.599423	1.05326	0.612282	0.999869	-1.00394	0.908342	0.985929	0.67232	0.0331876	0.461599	0.179292	-0.0807647	0.824475
cLKLsW6nqjRSj65E6k	ILMN_2743133	BCAR1	1.06999	0.0162712	0.243777	-1.02368	0.368321	0.821294	1.02248	0.472478	0.999869	-1.02802	0.389237	0.802106	-0.146699	0.685913	-0.435776	0.208072	0.285141	0.424543
ToxCWcE1EoywO7AeRI	ILMN_2676615	BCAR3	1.00374	0.86709	0.979632	-1.01638	0.441883	0.856536	NA	NA	NA	NA	NA	NA	-0.301322	0.397515	0.0351853	0.923127	NA	NA
ipNQTvegnoBfg.u..s	ILMN_1259127	BCAS2	-1.05479	0.125952	0.586533	-1.01208	0.732681	0.955413	1.06975	0.608293	0.999869	-1.00663	0.869052	0.975066	0.145584	0.688199	0.104505	0.773877	-0.056105	0.877656
ogqC5LxYpbtALkbftQ	ILMN_2669958	BCAS3	-1.0719	0.100989	0.539394	1.02842	0.476018	0.868915	1.00109	0.975774	0.999869	1.0197	0.559758	0.888417	0.068659	0.850514	-0.133803	0.712491	0.0241329	0.950861
0huWTctSbXZ9UiHQiA	ILMN_2794608	BCAT2	-1.04141	0.468328	0.859941	-1.0532	0.0431304	0.448882	-1.01616	0.66307	0.999869	-1.02541	0.455729	0.832328	-0.244047	0.496822	0.273378	0.44471	-0.0587264	0.871978
3jrX2OO9Y4Zf5oe46w	ILMN_2759920	BCCIP	-1.00087	0.977259	0.994646	-1.00304	0.927173	0.989156	1.06331	0.116269	0.999869	-1.03129	0.242728	0.704146	-0.18977	0.599508	0.282853	0.428431	0.47157	0.16885
ZUYh0pDVYNtBAIhGhI	ILMN_2736925	BCDIN3D	1.00364	0.878684	0.980123	NA	NA	NA	NA	NA	NA	NA	NA	NA	0.110134	0.761983	NA	NA	NA	NA
rpx9HV9F7xLl.yq6go	ILMN_2727329	BCKDHA	-1.05015	0.145859	0.625471	1.06405	0.0401764	0.438915	-1.03845	0.47294	0.999869	1.03208	0.272979	0.729014	0.00317234	0.993061	-0.622792	0.0544422	-0.565447	0.0884713
xbqa43wh79OHMDFq64	ILMN_2660803	BCKDHB	-1.0844	0.177521	0.667634	1.00252	0.959567	0.992064	1.02345	0.838977	0.999869	1.04948	0.290364	0.746487	0.0131389	0.971264	-0.289193	0.417695	-0.216667	0.547671
05Kk_kaO3Fxp1lE_Os	ILMN_1249301	BCKDK	1.04679	0.16684	0.654873	-1.03561	0.115957	0.597983	-1.02323	0.37681	0.999869	1.00019	0.993791	0.998939	-0.493695	0.147005	0.109991	0.762285	-0.0768843	0.832806
3RchHVxDtUjutNFNlA	ILMN_2648746	BCKDK	1.02729	0.275889	0.762252	-1.00721	0.761907	0.963585	-1.00631	0.842025	0.999869	-1.02809	0.398972	0.807927	0.151558	0.675978	-0.272822	0.445675	-0.181977	0.614848
fYiZ4TuCTriSYqB4Sg	ILMN_2660851	BCL10	1.0204	0.462231	0.857404	-1.00073	0.983742	0.996033	-1.02432	0.462245	0.999869	-1.02441	0.579125	0.893366	0.620053	0.055828	0.115017	0.751703	-0.332442	0.347964
ouDgd.ajosB6rZNul8	ILMN_2742557	BCL2L1	NA	NA	NA	NA	NA	NA	-1.01772	0.44301	0.999869	NA	NA	NA	NA	NA	NA	NA	-0.69568	0.0374286
01Xgohyfl_v_O7ul0g	ILMN_2698430	BCL2L1	-1.0093	0.751527	0.95794	1.03541	0.0987355	0.57501	-1.00629	0.837715	0.999869	1.05773	0.0396011	0.394136	0.314501	0.376133	0.17673	0.625253	-0.20696	0.566174
649JeuXu7tTWdJG3k4	ILMN_3157568	BCL2L11	-1.00522	0.886255	0.981737	1.03078	0.201945	0.708082	NA	NA	NA	1.04988	0.0597199	0.45706	0.365241	0.299358	-0.0825651	0.820615	NA	NA
xFlNVo13pGXpHJToPg	ILMN_2935909	BCL2L12	-1.03033	0.101248	0.540203	NA	NA	NA	NA	NA	NA	-1.02248	0.425264	0.821244	-0.310361	0.382788	NA	NA	NA	NA
9RotdylUfX1XWVec68	ILMN_1236489	BCL2L12	NA	NA	NA	-1.02718	0.386499	0.830563	NA	NA	NA	NA	NA	NA	NA	NA	0.0738287	0.839377	NA	NA
0LtNf6fEg0vqUwV89I	ILMN_1241307	BCL2L13	1.02546	0.366116	0.814418	1.00192	0.937512	0.990198	-1.00846	0.781756	0.999869	-1.04232	0.167576	0.624953	0.508661	0.133259	-0.50761	0.134197	-0.22134	0.538851
l53UCVAqEDKh.nylCk	ILMN_2936517	BCL2L2	1.02735	0.292149	0.772129	-1.01933	0.41232	0.842576	1.03806	0.167364	0.999869	-1.00664	0.79049	0.953661	-0.0110644	0.9758	-0.443914	0.198731	0.208297	0.590705
lUKQiZC6kdLXkvFLXE	ILMN_2636443	BCL2L2	1.02688	0.349686	0.805105	-1.01517	0.564895	0.90586	1.00681	0.835722	0.999869	-1.01067	0.649804	0.91391	-0.158615	0.661628	0.314321	0.376422	0.155985	0.666964
ETHHiRI11Q2ZV_VKHc	ILMN_2749717	BCL3	-1.1129	0.0350507	0.348706	1.00205	0.926475	0.989156	1.00792	0.812531	0.999869	-1.05281	0.232545	0.69487	-0.683373	0.0293686	-0.315765	0.374114	0.301246	0.39764
9XVE95tOftvMPHWiEo	ILMN_1230353	BCL6	1.08826	0.664205	0.937587	1.37329	0.0493993	0.476403	1.2426	0.247319	0.999869	1.69684	0.00545508	0.173076	-0.06043	0.868291	0.1547	0.669577	-0.0588438	0.871724
0hrtuv6DvDzZIoXrIo	ILMN_1252601	BCL7A	-1.02976	0.348355	0.804505	1.00159	0.947147	0.991315	1.03187	0.27545	0.999869	-1.00007	0.997437	0.999376	-0.508486	0.133415	-0.638104	0.064422	0.399994	0.25208
K16Vdl16VeXc.Pk960	ILMN_2685390	BCL7B	1.01016	0.511461	0.881365	-1.02862	0.221068	0.720393	-1.00308	0.880909	0.999869	-1.01482	0.435072	0.82512	-0.252338	0.512443	0.337526	0.340183	0.533017	0.112638
lWqef4qKKgUIOzo.Fo	ILMN_2808751	BCL9	-1.01047	0.537344	0.89081	NA	NA	NA	NA	NA	NA	NA	NA	NA	0.491941	0.148671	NA	NA	NA	NA
H6HtF_WmmfStb92X1Y	ILMN_1250469	BCL9L	-1.0454	0.548878	0.894609	1.04328	0.235407	0.735851	-1.01555	0.742023	0.999869	-1.02422	0.3974	0.807654	-0.106274	0.770134	-0.13047	0.719405	0.252444	0.481645
fjpwKHfXS7rsz9BKhU	ILMN_3096361	BCLAF1	-1.01174	0.759006	0.959649	-1.02412	0.593689	0.916095	1.05201	0.314157	0.999869	-1.05426	0.222732	0.687378	-0.0125529	0.972545	0.122122	0.736807	-0.402545	0.248784
9UngGQivgB0jTVEjWE	ILMN_2713638	BCMO1	-1.02944	0.236355	0.724315	NA	NA	NA	NA	NA	NA	NA	NA	NA	-0.225719	0.530636	NA	NA	NA	NA
Zvsv6F4V4VcKHTIVh0	ILMN_2774486	BCO2	-1.05823	0.0975746	0.536027	-1.00737	0.821104	0.970688	1.0382	0.332032	0.999869	-1.0441	0.261989	0.722779	0.261714	0.465129	0.0833497	0.818934	-0.581351	0.0779502
9en3ndIbnQgvgDtdWg	ILMN_1228091	BCOR	1.0423	0.109755	0.555002	-1.0007	0.97325	0.994164	1.04024	0.169261	0.999869	-1.00346	0.904532	0.985594	0.301531	0.397171	0.571975	0.0840491	0.0281475	0.938476
NeVQIXoJfQ14CQonvo	ILMN_3096287	BCOR	1.00972	0.671069	0.938961	NA	NA	NA	NA	NA	NA	-1.00482	0.845328	0.970415	0.757681	0.0111256	NA	NA	NA	NA
NqnvRBPg3eK4VFKU40	ILMN_2691345	BCS1L	-1.00849	0.69538	0.944148	-1.01294	0.617491	0.923194	1.04143	0.269243	0.999869	-1.00107	0.971174	0.996055	0.676016	0.0318753	0.423188	0.223008	-0.0387995	0.915254
fmSurpXAXSpQzrn3Nw	ILMN_1231553	BDH1	1.26613	4.59113e-05	0.0124928	1.06891	0.294104	0.778928	1.19605	0.00275298	0.400963	-1.0569	0.14934	0.605347	0.431374	0.213228	-0.240553	0.503197	0.041208	0.910011
c0JWiI.V6kfPEV5qiw	ILMN_2708928	BDH1	1.05553	0.158738	0.645233	1.08043	0.115621	0.59707	1.0271	0.483766	0.999869	-1.06305	0.22688	0.690254	0.844378	0.00211721	0.325821	0.392194	0.0783262	0.829709
3ViLuHfwy3dt33gnus	ILMN_2641678	BDH2	-1.33931	0.000656935	0.0461183	1.00293	0.968924	0.992807	-1.01977	0.730584	0.999869	-1.06702	0.341177	0.776819	-0.436446	0.207293	-0.096112	0.791686	0.0725553	0.842118
rpoiPoUooJ0sUmosy4	ILMN_3018758	BECN1	1.01655	0.57	0.903884	1.01928	0.533496	0.89276	-1.00838	0.859246	0.999869	-1.03063	0.296441	0.751684	0.545539	0.102868	0.570298	0.0851713	0.0877748	0.809465
feh7uSS9AgiugAoiHY	ILMN_3090581	BECN1	1.02653	0.302933	0.775585	1.03008	0.256218	0.75422	1.00758	0.883862	0.999869	NA	NA	NA	0.231968	0.519004	-0.0832289	0.819193	0.0823007	0.821182
lSIJ6tJf6qK_TjqIic	ILMN_2833495	BET1	1.1176	0.00614969	0.152492	-1.06207	0.0798705	0.549432	1.00475	0.928531	0.999869	-1.08662	0.0357735	0.379597	0.179169	0.62041	0.2418	0.500919	-0.0535426	0.883211
iqJ.4X7HgX5XFexJS0	ILMN_2639819	BET1L	1.00342	0.957099	0.990835	1.00067	0.989135	0.997605	-1.0267	0.665111	0.999869	-1.02708	0.563299	0.889963	0.0065561	0.985659	0.217165	0.546728	0.0286337	0.937415
i65EKeyMLoYaCC_13o	ILMN_1236693	BFAR	1.05322	0.209344	0.700956	1.0014	0.968081	0.992604	-1.07281	0.0488621	0.95624	1.01274	0.622247	0.908633	0.657172	0.0389496	0.0593824	0.870558	0.0276881	0.939479
Ku0KfQUrV313h3pFOU	ILMN_2987995	BFAR	1.07629	0.150221	0.630042	1.01818	0.643025	0.931552	1.0155	0.705833	0.999869	1.02165	0.580422	0.893366	-0.165011	0.648707	-0.161745	0.655294	0.115055	0.751622
N6tXjusorjrS_RUkIo	ILMN_2964042	BGN	-1.16514	0.0480761	0.404707	-1.0021	0.975967	0.994164	-1.00379	0.943361	0.999869	1.13611	0.0157129	0.274321	0.247203	0.491095	0.0664821	0.855212	0.213094	0.554454
lu34q8s3nyN766dSIk	ILMN_1251595	BHLHB9	1.21732	0.00283216	0.104066	1.02165	0.580496	0.910683	1.07486	0.0107662	0.604261	1.10861	0.031397	0.361021	0.696649	0.0251921	0.0310004	0.932252	-0.120513	0.740174
TcqIpivEu.M.6BfXgo	ILMN_1249378	BHLHE40	-1.09515	0.124825	0.584532	1.02799	0.763679	0.963585	1.00168	0.987392	0.999869	1.11031	0.0810574	0.499801	-0.66879	0.0344748	0.00414424	0.990935	0.220575	0.54029
HFECCAQ6HnPe3n3PU8	ILMN_2620994	BHMT	-1.41794	0.0295987	0.322958	-1.46576	0.0545289	0.490452	-1.36934	0.224698	0.999869	-1.35431	0.0285506	0.34692	-0.144514	0.690395	-0.133944	0.712197	-0.544377	0.103752
NjpQoWzDOffE9d3nyc	ILMN_2651019	BHMT2	-1.14878	0.0520194	0.41932	-1.0303	0.632059	0.927427	-1.08123	0.0961633	0.999869	-1.0962	0.0371459	0.384179	-0.257919	0.47186	0.106996	0.768607	-0.596574	0.0686715
B2Us09IT5ibS6Wesms	ILMN_2939138	BICC1	1.02348	0.341005	0.800475	-1.01276	0.690504	0.945754	NA	NA	NA	1.07154	0.0364935	0.383403	0.447545	0.194645	-0.103655	0.775675	NA	NA
KpQuKIKTKCuIcniH3s	ILMN_2469294	BICD2	-1.06443	0.114852	0.566165	-1.03059	0.281812	0.769372	1.00859	0.768576	0.999869	-1.0145	0.570258	0.891324	-0.477083	0.163236	0.237316	0.509133	-0.306555	0.388956
i1_cLivSrutA_scuio	ILMN_3119245	BICD2	1.00945	0.73087	0.953454	1.01099	0.566645	0.905971	1.00428	0.9	0.999869	1.04388	0.0974312	0.53075	0.171425	0.635834	-0.107484	0.767575	-0.475825	0.164507
B7ngf58Ceo20kYllEk	ILMN_3161878	BID	-1.03052	0.332536	0.796279	1.05448	0.108186	0.588468	1.03526	0.248382	0.999869	1.01819	0.571022	0.891324	-0.0100571	0.978002	0.0257944	0.943612	0.241309	0.501816
rRV7e4JfikSjcehyLU	ILMN_2717011	BIK	1.11509	0.0271533	0.307513	1.02091	0.684091	0.944759	1.05685	0.161058	0.999869	-1.00942	0.839657	0.969501	-0.0112889	0.975309	0.0236638	0.948265	0.377988	0.281505
BVUCOK6.1AiW1hVvS4	ILMN_2946466	BIN1	1.03135	0.459969	0.857404	1.02758	0.44659	0.857743	1.01955	0.526758	0.999869	1.03408	0.379082	0.796794	-0.430714	0.214006	-0.136261	0.707402	0.258902	0.470112
0Sh7t71IkovqOfns7U	ILMN_2990616	BIRC2	1.0176	0.644426	0.932309	1.02662	0.414319	0.843233	1.04354	0.404923	0.999869	-1.00645	0.877315	0.977126	-0.245184	0.494756	0.0777414	0.830965	0.197991	0.583476
ou7kqOzkpAEe7MwwMA	ILMN_1226186	BIRC2	-1.00167	0.961945	0.991487	-1.05677	0.014217	0.316114	-1.00759	0.875248	0.999869	1.0021	0.943003	0.991877	-0.339061	0.33785	0.284005	0.42647	0.117968	0.745507
TRk1Sf9SUqXXJKN8iA	ILMN_2632712	BIRC5	1.00007	0.997412	0.99961	NA	NA	NA	1.00719	0.709095	0.999869	-1.04339	0.157063	0.612725	-0.118108	0.745213	NA	NA	0.0797292	0.826697
ZXVFKJ9dPnmRsh7Ec4	ILMN_2705802	BLCAP	-1.01746	0.608996	0.919488	-1.08044	0.0263253	0.371694	-1.07661	0.184386	0.999869	-1.05578	0.101901	0.540339	-0.307799	0.386935	-0.455266	0.186119	-0.183857	0.611134
TjVnaXTufdKQTTSUsg	ILMN_3150996	BLM	1.02197	0.348555	0.804505	-1.09004	0.00943703	0.268534	1.01638	0.504812	0.999869	-1.03661	0.302687	0.756829	-0.161478	0.655835	0.245229	0.524788	-0.413822	0.234506
NfdcEvd5kyN_.tJN4U	ILMN_2774640	BLM	1.0074	0.789219	0.967532	-1.08682	0.0423999	0.44646	NA	NA	NA	-1.04797	0.160435	0.617052	0.254149	0.478589	-0.271855	0.447354	NA	NA
Q8qiryco.gd0GeTnl0	ILMN_2646878	BLMH	-1.09423	0.0080358	0.170422	-1.04417	0.178802	0.691774	1.00961	0.789017	0.999869	-1.01801	0.650569	0.91391	0.662883	0.0367039	0.196918	0.585561	-0.476472	0.163852
ioU4rgh3ErUp5Uv5Qk	ILMN_1235757	BLOC1S1	1.0022	0.95707	0.990835	-1.04922	0.109988	0.588468	-1.05615	0.0720257	0.999869	-1.0467	0.166861	0.624909	0.516484	0.1264	0.0121826	0.973355	-0.587533	0.0740897
3D3yl.u0qkmXXrv_Nk	ILMN_2751619	BLOC1S3	-1.00841	0.683202	0.943417	-1.02821	0.179142	0.691973	-1.04141	0.12764	0.999869	-1.01452	0.543313	0.880026	0.76303	0.010247	-0.533928	0.111909	0.0438012	0.910911
3oJ9Ixd4BqlKv63zQQ	ILMN_1257284	BLVRA	1.00671	0.846547	0.976691	-1.04036	0.288943	0.775271	-1.06122	0.11916	0.999869	-1.02938	0.404866	0.810241	-0.360231	0.306536	0.0344064	0.924825	-0.500977	0.140213
KhepR9Oca5dFFDizho	ILMN_2792868	BLVRB	1.27464	1.0266e-05	0.00574213	1.1515	0.0252528	0.368052	1.22144	0.000501302	0.224938	-1.0115	0.841632	0.970205	0.344516	0.32963	-0.0104699	0.9771	0.35151	0.319243
WFevoXIqMSrolEtP0I	ILMN_2497190	BMF	-1.02068	0.654056	0.934148	1.03312	0.229255	0.729663	NA	NA	NA	NA	NA	NA	0.163736	0.651277	0.142701	0.694122	NA	NA
0kElUucFFDfX_Ushdg	ILMN_2645439	BMI1	NA	NA	NA	1.02408	0.194051	0.702591	1.00231	0.905977	0.999869	1.02156	0.331003	0.770807	NA	NA	0.110258	0.777646	0.175165	0.628369
9n1F5rEQkUL1KER1Ek	ILMN_2713538	BMP1	-1.03714	0.418248	0.840004	-1.09614	0.0451752	0.458028	-1.07295	0.191758	0.999869	-1.06872	0.0321662	0.364398	0.485284	0.155095	-0.402163	0.249276	-0.273234	0.44496
KTSURSpFUlDASAu8SU	ILMN_2989955	BMP1	-1.01128	0.823455	0.973754	-1.1276	0.041777	0.443318	-1.06938	0.21994	0.999869	-1.00897	0.829123	0.968105	0.296525	0.40544	-0.193652	0.591919	-0.505075	0.136477
up9ReaxEJFC9ShEdRI	ILMN_1218116	BMP1	-1.03631	0.498973	0.874271	-1.07251	0.0960419	0.570879	-1.0726	0.222628	0.999869	-1.05523	0.123595	0.572978	0.681431	0.0300167	0.091762	0.800952	-0.373759	0.287363
Wpe_7VR4Hi5T9TvsXo	ILMN_1215252	BMP4	1.02707	0.535755	0.89081	1.00638	0.763838	0.963585	1.0308	0.43717	0.999869	-1.01521	0.581094	0.893366	0.178975	0.620794	0.428862	0.216201	-0.120106	0.741026
NU_LpyqU3G.7RzdOuw	ILMN_3008361	BMPER	1.01047	0.594328	0.913093	NA	NA	NA	-1.0025	0.915168	0.999869	1.04237	0.0649274	0.468675	0.044321	0.903238	NA	NA	-0.149344	0.6805
uf8r7ne9.X9LoPPwnc	ILMN_1251119	BMPR1A	1.03792	0.227792	0.716916	1.01024	0.766893	0.963585	1.0569	0.197935	0.999869	-1.02232	0.520563	0.869273	0.247669	0.490252	0.125422	0.729915	-0.0914119	0.801699
9nDtIO_pUw1JdSHRJ8	ILMN_2653312	BMPR1A	NA	NA	NA	-1.00135	0.948326	0.991315	1.00214	0.919893	0.999869	1.00063	0.975507	0.996153	NA	NA	0.159509	0.659816	-0.0931941	0.811515
uiggnfWjkq0goAGC0g	ILMN_2716358	BMS1	-1.01931	0.402929	0.830736	NA	NA	NA	NA	NA	NA	NA	NA	NA	-0.125041	0.73071	NA	NA	NA	NA
WKzqfjooOO0OianuIk	ILMN_2857993	BMX	1.0389	0.109056	0.554859	1.00719	0.753435	0.961465	1.03144	0.358146	0.999869	-1.04235	0.196023	0.657369	0.0410184	0.910423	-0.578319	0.0798901	0.165573	0.647576
9qNJKOO0SSuQSJiinM	ILMN_2648648	BNIP1	1.02548	0.419715	0.840599	-1.00376	0.908863	0.985331	-1.02483	0.469169	0.999869	-1.03261	0.331931	0.7709	0.581716	0.0777189	0.255651	0.475903	0.253714	0.479368
3bfwfpYnpIn71Tos7Y	ILMN_3163063	BNIP2	1.03994	0.301026	0.775585	-1.03473	0.238665	0.739908	-1.06401	0.227478	0.999869	1.0237	0.518755	0.868818	-0.314732	0.409429	0.228893	0.524715	-0.0796065	0.82696
lHdGuCSe_gdes8OiUg	ILMN_2716567	BNIP3L	1.0857	0.0565397	0.4352	1.0306	0.412993	0.842634	1.06424	0.188232	0.999869	1.05938	0.0427431	0.408164	-0.1851	0.608684	0.226492	0.529193	0.728962	0.0167648
Tncpy9F4UOBCI17o4o	ILMN_2772077	BOK	1.01954	0.533801	0.890612	-1.09033	0.00461573	0.193395	-1.01916	0.595208	0.999869	1.03968	0.267105	0.726748	0.05129	0.888098	-0.691751	0.0266822	-0.684286	0.0290673
ixOV6U1KYIVWVLoiAE	ILMN_2640140	BOLA1	-1.01098	0.723196	0.950016	-1.07081	0.0151183	0.32337	1.05558	0.119144	0.999869	-1.02441	0.457633	0.833659	0.48072	0.159595	-0.595372	0.0693765	-0.562825	0.0902892
l9Yteuu2nC9ioCUedQ	ILMN_2846368	BOLA2	-1.01004	0.674867	0.939982	-1.10659	0.0161588	0.326626	-1.10567	0.0212553	0.773467	1.0576	0.158216	0.614461	-0.376668	0.283326	-0.470192	0.170271	-0.0476083	0.896093
riUSc9C0SE3SinmqU4	ILMN_2990197	BOLA3	-1.0787	0.222947	0.7101	-1.08192	0.0663826	0.522287	-1.06841	0.307287	0.999869	-1.00418	0.891795	0.981335	0.346941	0.32601	0.232675	0.517695	-0.00779532	0.982949
rp8JSCoK6z4xDtFR4o	ILMN_1253942	BOP1	1.03678	0.383758	0.823507	1.01559	0.579147	0.910272	1.03568	0.488019	0.999869	-1.02841	0.31821	0.765561	-0.271717	0.447593	-0.173172	0.632343	0.355707	0.313094
3I1TJBSetEh5P1lOBU	ILMN_2601515	BPNT1	1.00815	0.76841	0.962304	1.00504	0.899208	0.983994	-1.04116	0.347353	0.999869	-1.02565	0.445988	0.827198	0.569556	0.0856711	-0.108635	0.765146	0.346319	0.326937
Zy5KjwqflUURenQO8c	ILMN_3149112	BPNT1	1.11079	0.0188408	0.258272	1.00011	0.998172	0.999758	-1.03532	0.58908	0.999869	-1.06637	0.173572	0.630135	0.43106	0.213597	-0.22222	0.537196	-0.464202	0.17653
WUUjVMkFJ60SHk.WU4	ILMN_2601507	BPNT1	1.01368	0.743994	0.956034	-1.00106	0.980311	0.996033	1.00591	0.876899	0.999869	-1.09211	0.00156131	0.101432	0.317743	0.370962	0.513537	0.128958	0.578676	0.0796598
Kq3nqF.niaC7qVwwsY	ILMN_2596880	BRAP	-1.01883	0.585812	0.911007	-1.05251	0.00750857	0.238503	-1.02347	0.358445	0.999869	1.00784	0.845025	0.97027	-0.249922	0.486183	-0.150693	0.698762	0.205036	0.569868
EphJLiA8nvi3yXVr_w	ILMN_2634750	BRCA2	1.01698	0.359893	0.810969	NA	NA	NA	NA	NA	NA	-1.00666	0.722036	0.936198	-0.0823537	0.821068	NA	NA	NA	NA
6l_DeSyJ5QA17tKCBI	ILMN_1222806	BRCC3	1.04248	0.182581	0.673511	-1.03334	0.260535	0.75494	-1.00145	0.973405	0.999869	-1.03496	0.217962	0.684	0.776988	0.00818607	0.78176	0.00755455	0.166475	0.645761
NRycOJRF6RQrHofQMs	ILMN_1246488	BRCC3	-1.03604	0.0746187	0.480653	-1.00616	0.710896	0.951004	NA	NA	NA	-1.00114	0.957338	0.994989	0.372976	0.322841	-0.500499	0.140653	NA	NA
6X4N5LInlADXu0oIEo	ILMN_2636303	BRCC3	1.03702	0.0688672	0.4688	-1.0168	0.47678	0.868946	NA	NA	NA	NA	NA	NA	-0.076996	0.832566	0.552496	0.0976804	NA	NA
W6TAlV4nsnte9H3CpU	ILMN_2751505	BRD2	-1.00509	0.919051	0.987411	1.07131	0.15129	0.653138	-1.06598	0.167336	0.999869	1.036	0.62655	0.909282	-0.303597	0.393783	0.660219	0.0377403	0.0808456	0.824302
uPwnO6wp6q7slutdXU	ILMN_3154409	BRD2	-1.01707	0.720554	0.949485	1.10466	0.00440841	0.18986	-1.02396	0.581821	0.999869	1.06747	0.341807	0.777759	-0.478337	0.161975	-0.118602	0.744176	0.503337	0.138055
9BB6eV7VKlQzcJUJoI	ILMN_2734848	BRD2	-1.04447	0.598183	0.914301	1.04309	0.279282	0.767083	-1.01275	0.756064	0.999869	1.06338	0.27626	0.733699	-0.692917	0.0263221	0.506134	0.135522	0.435222	0.208716
0VeuK8TuU4gVHcRTLk	ILMN_2633333	BRD4	-1.05393	0.355524	0.808996	1.01573	0.69241	0.946274	-1.06404	0.225991	0.999869	-1.05585	0.177118	0.635375	-0.258057	0.471614	-0.273616	0.444298	0.27114	0.448596
oir1979c.qR4lIo6L4	ILMN_1216614	BRD9	1.00575	0.858894	0.978411	-1.005	0.870342	0.977305	1.03198	0.247637	0.999869	-1.01086	0.727049	0.939174	-0.21199	0.556556	-0.731848	0.0161238	0.276672	0.439019
T3u3XiRSSUJe9OOO5E	ILMN_2913089	BRD9	1.00756	0.818197	0.972606	-1.00524	0.803093	0.967782	1.00744	0.810476	0.999869	-1.04108	0.118452	0.565628	-0.284137	0.426246	0.467857	0.172695	0.365929	0.29838
xW2gnQhsJCd6fdAhaA	ILMN_2705747	BRDT	-1.01635	0.417005	0.838687	NA	NA	NA	NA	NA	NA	-1.00958	0.716553	0.93472	0.580372	0.0785732	NA	NA	NA	NA
65Q6AncoBFLniKaUFI	ILMN_3139800	BRE	-1.0079	0.742759	0.955803	-1.0317	0.303309	0.7841	1.03922	0.114061	0.999869	1.01341	0.727756	0.939579	0.259121	0.469723	0.0867994	0.81155	0.342047	0.333338
ZABxUxJVI6joDgOlCI	ILMN_2763182	BRE	-1.03304	0.250423	0.739805	-1.0369	0.146845	0.646594	-1.03033	0.505447	0.999869	1.01651	0.535958	0.876683	0.606237	0.0631737	-0.233918	0.515395	0.177894	0.622939
fnodQuze.zq7SOpXqk	ILMN_1220096	BRF1	-1.07699	0.0419603	0.382371	1.01285	0.596661	0.916656	-1.02486	0.389559	0.999869	-1.06406	0.0251591	0.327447	-0.581534	0.0778339	0.205146	0.569657	0.214351	0.552063
KklObtXBXV45G9.Cu0	ILMN_1258583	BRF2	-1.03039	0.0628281	0.454877	-1.01676	0.316309	0.788866	1.01563	0.538396	0.999869	-1.01786	0.497606	0.857168	-0.100542	0.782275	-0.0537602	0.882739	0.0251649	0.944987
QGSK6CkmF5VQpwqwbk	ILMN_2700334	BRI3	1.01625	0.729591	0.952866	1.13729	0.00553843	0.206043	-1.02717	0.565654	0.999869	1.14155	0.0630578	0.464801	-0.148003	0.683242	-0.167764	0.643172	-0.276158	0.439905
Ne1evsXeH5z8zRLFOU	ILMN_2643883	BRIP1	1.03437	0.0828254	0.498437	NA	NA	NA	NA	NA	NA	NA	NA	NA	-0.541558	0.105914	NA	NA	NA	NA
NSxlGMU1Qi0lv7oUbs	ILMN_2668001	BRIX1	1.03034	0.61833	0.922756	1.05619	0.138778	0.636498	-1.03732	0.570041	0.999869	1.02563	0.459392	0.834026	0.460679	0.180275	-0.0860228	0.813211	0.246251	0.492819
rUt1ATk2m7TCNTRJ5Q	ILMN_2853744	BRIX1	1.06528	0.192492	0.686266	1.06731	0.1787	0.691774	1.01568	0.807478	0.999869	-1.04559	0.357409	0.786532	0.159988	0.680947	0.106816	0.768988	0.48739	0.153045
liKGn1Sn90qc9eu3l0	ILMN_2743551	BRMS1	-1.02309	0.550583	0.89518	1.04923	0.095458	0.570879	-1.01756	0.681248	0.999869	-1.03509	0.259616	0.722626	-0.439504	0.203762	0.28437	0.42585	-0.126151	0.728395
TpTvRuNk4kt__PsCcE	ILMN_2637698	BROX	-1.02161	0.376947	0.818792	1.01775	0.63569	0.92919	-1.04983	0.244215	0.999869	-1.07107	0.0592584	0.45565	0.16946	0.63977	0.282223	0.429504	0.026685	0.941668
uUt7fxP5dCqH5_6OkU	ILMN_2895991	BRP44	1.01375	0.699226	0.944148	1.02122	0.57574	0.910021	1.06943	0.203497	0.999869	1.0327	0.471419	0.841033	0.723739	0.0179694	-0.346046	0.327343	0.107584	0.767366
KEpXFFfFx05SqD0xeU	ILMN_2800859	BRPF1	-1.03648	0.182894	0.673511	1.02808	0.266819	0.758792	1.01045	0.610105	0.999869	-1.01468	0.602384	0.904094	-0.675189	0.0459748	-0.113062	0.755814	0.351319	0.319526
HSXJbqPjt7cl6CKpHI	ILMN_2800861	BRPF1	-1.03308	0.325681	0.79156	1.01236	0.615241	0.922086	1.00449	0.884255	0.999869	-1.01717	0.570909	0.891324	-0.592085	0.0713286	0.54331	0.104566	0.394955	0.25866
xRwQlC7aot6XetvucQ	ILMN_2834573	BRWD1	-1.03216	0.352216	0.806117	-1.01226	0.510493	0.88065	-1.03762	0.186678	0.999869	-1.00773	0.761685	0.948514	-0.527082	0.117465	-0.715432	0.020007	-0.160893	0.657018
6pd62_5xA7.lxIo7oc	ILMN_2421220	BRWD1	1.02427	0.514284	0.88178	-1.0393	0.0805645	0.549776	-1.01929	0.546878	0.999869	-1.00945	0.730225	0.940002	-0.523536	0.12041	0.286363	0.422471	0.0244	0.946657
oel3rb7nEDv_XEijug	ILMN_1252496	BRWD1	-1.02691	0.408478	0.834801	-1.00407	0.875552	0.978967	-1.01513	0.635671	0.999869	1.06295	0.0100588	0.224784	0.241376	0.531526	0.189614	0.599814	-0.00928342	0.979694
cUvXgQKuD10T1Jn9U0	ILMN_1221719	BSCL2	1.02566	0.490798	0.870903	1.08241	0.0236776	0.359907	-1.07002	0.136513	0.999869	-1.02835	0.342389	0.778198	-0.838845	0.00241765	0.498005	0.142962	-0.225483	0.531078
Nqk1FLh0.Aqn60q_e4	ILMN_1234100	BSDC1	1.04295	0.351176	0.80541	-1.03926	0.084707	0.555984	-1.01815	0.635243	0.999869	-1.08346	0.0136568	0.256737	-0.204373	0.571143	-0.715887	0.030081	-0.0737408	0.839566
3RyqnUj6t9dZIH8oeo	ILMN_1224110	BST2	1.10328	0.121954	0.576991	-1.02578	0.697393	0.947531	-1.09794	0.417968	0.999869	1.00713	0.923333	0.988213	-0.287362	0.420783	0.0858916	0.813492	-0.0228488	0.950044
cqB7.S3nesc43zq3CU	ILMN_1257078	BTBD1	1.0733	0.052794	0.421514	1.0204	0.461233	0.865668	-1.02321	0.460378	0.999869	-1.0643	0.0720197	0.484074	-0.447902	0.194246	-0.747158	0.0130061	-0.226252	0.558295
6IuER7Z_X0qOed3BUk	ILMN_3139253	BTBD11	1.00539	0.812287	0.971869	1.02796	0.100346	0.577309	NA	NA	NA	1.03036	0.210294	0.675514	-0.695723	0.0254693	-0.088814	0.807245	NA	NA
r4fdElbtp4VyEk9RK4	ILMN_2839682	BTBD6	1.01081	0.775581	0.965913	-1.02369	0.318636	0.789923	-1.01179	0.75587	0.999869	1.04958	0.0434657	0.411138	-0.0528121	0.884795	0.524464	0.119635	0.155378	0.668199
Eg6oRwg84eod6cRuUU	ILMN_2643933	BTBD9	1.02176	0.381291	0.821844	-1.01935	0.335455	0.801051	NA	NA	NA	-1.02224	0.35414	0.784825	0.350627	0.320545	-0.458905	0.182178	NA	NA
cf1.P3Rdqjh3oRV4Uk	ILMN_1252698	BTD	1.07145	0.001221	0.0662433	-1.00528	0.868071	0.9768	-1.04047	0.429477	0.999869	1.02701	0.432087	0.824179	-0.229119	0.524294	0.00102342	0.997761	-0.115792	0.750075
ZgOfVJNdBSfrkhJeHI	ILMN_2720034	BTF3	1.03184	0.525412	0.886375	1.02256	0.304305	0.7841	-1.01151	0.858708	0.999869	1.03794	0.19656	0.657369	0.482603	0.157728	0.0147274	0.967791	0.345397	0.328312
BgLorev7B.X7HQ_rCI	ILMN_2866189	BTG1	-1.06208	0.242447	0.731491	1.0307	0.625749	0.925219	1.10097	0.2131	0.999869	-1.00423	0.938534	0.990825	-0.0156977	0.96567	0.242019	0.500518	-0.481499	0.158821
Nhfu._m_IsqJhSneU4	ILMN_2866185	BTG1	-1.02493	0.641801	0.932014	1.12774	0.0842033	0.555984	1.06865	0.42456	0.999869	1.03764	0.545945	0.881994	-0.0550586	0.879924	0.20784	0.564486	-0.228139	0.526119
idvV6THncJArQqP3uU	ILMN_1235934	BTK	-1.00321	0.890274	0.983258	-1.00399	0.822608	0.971003	-1.01018	0.570799	0.999869	-1.02491	0.283661	0.738942	-0.217217	0.546631	0.294877	0.408179	-0.0858566	0.826165
EXnaRaeXS55zSCO380	ILMN_3100042	BTRC	-1.01959	0.566736	0.902292	-1.04715	0.0404553	0.440038	1.0063	0.859452	0.999869	-1.04416	0.122479	0.569965	0.15592	0.667098	-0.319387	0.368354	-0.127895	0.724761
TTdSMDBUEel0w_VKPY	ILMN_2690741	BTRC	-1.0206	0.3004	0.77518	NA	NA	NA	NA	NA	NA	NA	NA	NA	0.205222	0.569511	NA	NA	NA	NA
f7R4JXWhjA67FJSicc	ILMN_2655944	BUB3	-1.01153	0.596513	0.91394	-1.03066	0.100348	0.577309	-1.04051	0.144085	0.999869	-1.02847	0.158584	0.615392	-0.295808	0.40663	0.300714	0.398516	-0.00372734	0.991847
fe3unp_pKEa4ffzVKs	ILMN_2593532	BUD13	-1.04083	0.210814	0.701695	1.05454	0.0408136	0.440155	-1.03108	0.327425	0.999869	1.07036	0.101114	0.53886	-0.466741	0.17386	0.226708	0.528789	0.522433	0.121335
0oDlQrQCCWgJF1I6eo	ILMN_2781966	BUD31	1.04858	0.455243	0.857404	-1.08337	0.0122876	0.29805	-1.03946	0.51142	0.999869	-1.00952	0.811986	0.961692	0.830738	0.0029118	0.481019	0.159297	0.104915	0.773007
0fy6E_VP_CuU98glCA	ILMN_2729861	BZW1	-1.03749	0.43321	0.845953	-1.06372	0.152371	0.654457	-1.0051	0.954041	0.999869	1.01214	0.84433	0.970205	0.737498	0.0149187	0.0544323	0.881282	0.169046	0.640599
uIJEZZQKQibf34Ujgg	ILMN_2644587	BZW2	-1.02681	0.256958	0.745931	1.007	0.791195	0.965935	1.07245	0.0198625	0.771642	1.01477	0.663488	0.917727	-0.349855	0.356032	0.31451	0.37612	-0.378909	0.280238
00EKq0rKBeCdAHSxFU	ILMN_2876482	BZW2	1.00097	0.9617	0.991487	1.04748	0.0305478	0.396059	1.02827	0.388	0.999869	-1.01774	0.43583	0.82512	0.477166	0.163152	-0.235398	0.542047	-0.562016	0.0908541
clyMpNQiFhFUdedKPI	ILMN_2692853	C030006K11RIK	-1.03227	0.269316	0.753897	1.02233	0.522553	0.887569	1.01003	0.761652	0.999869	1.02902	0.261146	0.722779	0.570119	0.0852915	0.103998	0.77495	-0.346817	0.326194
Q9xHtJM3sf.fe0mpRI	ILMN_2940358	C030048B08RIK	-1.0292	0.577002	0.906421	1.01226	0.650538	0.935589	-1.01763	0.657176	0.999869	-1.0532	0.0952468	0.526697	-0.141706	0.696169	-0.108031	0.766421	0.449478	0.192489
ErNVEsjeShh1_DEGkE	ILMN_1259185	C030048B08RIK	NA	NA	NA	NA	NA	NA	1.00177	0.954046	0.999869	-1.03224	0.185595	0.647792	NA	NA	NA	NA	-0.0788146	0.82866
H3xZ_syqhzfd1OeFSU	ILMN_2803004	C130022K22RIK	-1.05277	0.159552	0.645233	-1.01791	0.446122	0.857235	-1.02056	0.59002	0.999869	-1.03298	0.13745	0.590484	0.157562	0.685585	0.224374	0.533154	-0.271874	0.447321
N1JJKlRFUeQWL8Inyc	ILMN_1219466	C130074G19RIK	-1.03749	0.499264	0.874271	-1.02174	0.345063	0.809384	1.01094	0.822021	0.999869	-1.0355	0.341231	0.776819	-0.274349	0.443029	-0.631416	0.0681752	-0.377761	0.281817
iVPgt5_xDtA6Dnv.V8	ILMN_2682271	C1GALT1C1	1.08817	0.0113339	0.206347	1.06661	0.0710579	0.529116	1.036	0.689104	0.999869	1.03334	0.385022	0.800209	-0.48917	0.151325	-0.0138823	0.969638	0.108854	0.764683
9n0nmGKoYrujYAoVZA	ILMN_2776431	C1QA	1.00567	0.879756	0.980453	1.01166	0.798633	0.967038	-1.0583	0.168875	0.999869	1.01138	0.746205	0.945692	-0.10296	0.777148	-0.260804	0.466739	-0.375177	0.285391
x26WY2oSTkgLLRfe4c	ILMN_2619620	C1QB	-1.02349	0.561783	0.899963	1.01582	0.89581	0.98325	-1.10648	0.166617	0.999869	1.05894	0.364046	0.790372	-0.10569	0.786683	0.058277	0.872951	-0.440898	0.202164
KeiPqJ6K4GkaKcDz5k	ILMN_1225373	C1QBP	1.00875	0.91128	0.986284	1.01749	0.683495	0.944628	-1.04767	0.421009	0.999869	1.03903	0.326191	0.768388	0.54522	0.10311	0.0605737	0.86798	-0.281769	0.43028
cE2TGlBe5uReBdBflI	ILMN_2715840	C1QC	1.04702	0.292271	0.772129	1.04763	0.683051	0.944628	-1.10644	0.14238	0.999869	1.03687	0.479789	0.846991	0.133368	0.713391	-0.17179	0.635104	-0.564778	0.0889332
0ulfryjV3f9feidDsY	ILMN_2722108	C1QTNF1	-1.03236	0.223142	0.71021	1.01045	0.545322	0.895384	-1.00061	0.972558	0.999869	1.05466	0.0310646	0.360264	0.330654	0.350722	-0.417396	0.263664	-0.0262751	0.942563
lHSJIOl33GFfHoWEl4	ILMN_1232458	C1QTNF2	1.01563	0.418634	0.840059	-1.01469	0.360136	0.816133	NA	NA	NA	-1.01546	0.421794	0.819059	-0.52947	0.115508	-0.30316	0.394498	NA	NA
W6C6ChISjooivXg5uU	ILMN_2728796	C1RL	1.03911	0.539919	0.891086	-1.05741	0.12676	0.617137	1.06052	0.26363	0.999869	-1.05142	0.156269	0.612611	0.704925	0.022806	0.169878	0.638933	-0.0273234	0.940275
KOSuBLt5SohJpJtzus	ILMN_1255190	C1RL	-1.00653	0.85333	0.977145	-1.03108	0.331475	0.797927	1.03303	0.523776	0.999869	-1.0013	0.960801	0.995149	-0.0846639	0.816119	-0.431154	0.213486	-0.535418	0.110722
96pAIKvoJ9vFOiNU3U	ILMN_1257046	C1S	1.00916	0.841691	0.976647	1.07187	0.0979653	0.57239	-1.02971	0.442681	0.999869	1.08574	0.0747028	0.488449	0.287335	0.420828	0.682569	0.0296359	0.0916603	0.801169
6Fw6pAIKvoJ9vFOiNU	ILMN_2667269	C1S	1.021	0.676558	0.941087	1.02408	0.534815	0.89276	-1.01097	0.836759	0.999869	1.15793	0.00164027	0.103739	0.205146	0.569658	0.0811834	0.83552	0.0223834	0.951061
cUo_5ahd7lF7gkLd3c	ILMN_2612895	C2	-1.13276	0.0108878	0.201504	1.02946	0.483695	0.873411	-1.0786	0.0702264	0.999869	1.08347	0.0721233	0.484074	-0.264704	0.459855	0.254161	0.509295	0.0883311	0.808276
HfFpSAC6cOtqC4XF.0	ILMN_3158659	C230096C10RIK	1.001	0.972776	0.993645	1.04982	0.0932892	0.567168	NA	NA	NA	1.00856	0.776298	0.95131	-0.203756	0.572331	-0.0922049	0.800008	NA	NA
ZkIe..R8WlIALpw62o	ILMN_1249433	C230096C10RIK	1.02541	0.171458	0.660635	NA	NA	NA	NA	NA	NA	NA	NA	NA	-0.22369	0.534437	NA	NA	NA	NA
3iu1d6nvnOJKOpxdFw	ILMN_2944272	C2CD2	1.00872	0.893259	0.983782	-1.03322	0.539325	0.89276	-1.01273	0.836792	0.999869	-1.06294	0.148151	0.604278	-0.608317	0.0620294	-0.0966827	0.790473	-0.125766	0.729197
HeeFIlRfefAyhKc._U	ILMN_2627713	C2CD3	1.00139	0.950902	0.989861	1.00627	0.739113	0.958001	-1.02126	0.419861	0.999869	1.03223	0.145921	0.600611	-0.209601	0.561116	0.118066	0.7453	0.207285	0.592551
Kqk9Eg3Ouvzr7VB4cQ	ILMN_2759484	C3	1.10942	0.058451	0.439495	-1.06931	0.00539575	0.206043	-1.0043	0.953788	0.999869	1.02585	0.379725	0.797079	-0.0923816	0.799631	-0.0176415	0.961421	-0.108518	0.765392
Q1dE9eTrR9TRtNSN.E	ILMN_1256807	C330019G07RIK	1.01551	0.40705	0.834238	NA	NA	NA	NA	NA	NA	NA	NA	NA	-0.676714	0.0316315	NA	NA	NA	NA
ue.tOUfeNW2uHmifWo	ILMN_3102795	C330021F23RIK	NA	NA	NA	-1.02813	0.244557	0.745604	1.00094	0.973115	0.999869	-1.0506	0.0213283	0.301756	NA	NA	0.593997	0.0701889	-0.0318116	0.930482
K9eOi9JJaq5Su4pfKE	ILMN_3049559	C4B	-1.04521	0.232326	0.721616	-1.03391	0.473352	0.868547	-1.0663	0.097352	0.999869	-1.00822	0.791811	0.953987	-0.317526	0.371307	-0.358884	0.308481	-0.340355	0.335891
xl5nxKQQhTks7lA9EY	ILMN_2782794	C4BP	1.07597	0.251459	0.740729	-1.12132	0.00602702	0.213423	-1.01419	0.871888	0.999869	1.04159	0.412767	0.815197	0.391315	0.263472	0.450674	0.191162	-0.0269492	0.941092
xoo0Kd6IwjkC5eefpk	ILMN_2798129	C6	-1.23291	0.00413146	0.12643	-1.06013	0.322684	0.794747	-1.2256	0.000689353	0.236607	1.0697	0.327565	0.769463	-0.0804414	0.825169	-0.33293	0.347214	-0.0648641	0.858705
ZSjteFN1U.SIuzSPqg	ILMN_1216720	C6	-1.06539	0.0375454	0.360007	-1.09111	0.0176178	0.334059	-1.14306	0.00306998	0.408903	1.02804	0.574444	0.892168	-0.266852	0.487608	-0.489183	0.151312	-0.123004	0.734962
0nLggp6KeGfuCShbos	ILMN_3132223	C630004H02RIK	1.01133	0.593143	0.912933	NA	NA	NA	NA	NA	NA	-1.00612	0.762761	0.948514	-0.580413	0.0785471	NA	NA	NA	NA
WqtI47UgV4NUdwoMGE	ILMN_3162465	C78339	1.01424	0.451991	0.855868	1.02704	0.259206	0.75422	1.02401	0.43984	0.999869	1.00653	0.719795	0.936198	-0.213458	0.553762	-0.0106628	0.976678	0.619709	0.0560037
len28Pe4ce3D6Xyjko	ILMN_2708150	C80913	-1.02015	0.518441	0.882457	1.06723	0.00978932	0.273672	-1.04627	0.114249	0.999869	1.01669	0.670538	0.920456	-0.21842	0.544356	-0.426695	0.218786	-0.381448	0.27676
K15.pfrsrXpdiAS60Y	ILMN_3153225	C85492	1.01569	0.604941	0.916959	1.01934	0.311167	0.788484	1.0357	0.168524	0.999869	1.02823	0.264751	0.724255	0.178465	0.621806	-0.466201	0.174426	0.458824	0.182266
o4sp_Rwl59WLuf.kj8	ILMN_2721748	C85492	-1.02636	0.317942	0.783992	1.02885	0.191953	0.702591	1.03816	0.171454	0.999869	1.01923	0.490887	0.850995	-0.313532	0.377686	0.411069	0.237948	0.0596589	0.86996
WJfu7Et9MQtqR8.eFI	ILMN_2882473	C87436	1.01046	0.780125	0.967152	1.04422	0.0580863	0.499337	1.01682	0.641035	0.999869	-1.01561	0.585185	0.893647	-0.503082	0.138286	-0.326447	0.357255	-0.00490519	0.98927
3sn81IFqOgfGJ78DlU	ILMN_1229035	C87436	-1.0105	0.690218	0.94389	-1.02387	0.39969	0.837117	1.00248	0.932685	0.999869	-1.01642	0.514544	0.866906	0.517281	0.125714	0.357913	0.309887	0.370582	0.291806
WgNSXjkAXhLiAgbqh4	ILMN_1213805	C8A	-1.21635	0.0242379	0.293575	-1.1565	0.110883	0.59002	-1.01036	0.954704	0.999869	1.00266	0.975783	0.996153	-0.0766349	0.833342	0.0076062	0.983362	0.0280124	0.938771
HERI41YuB1BXREfJSk	ILMN_1227404	C8B	-1.30068	0.00178674	0.0817678	-1.35469	0.0155268	0.325551	-1.24496	0.0150037	0.697361	1.05616	0.493122	0.852827	0.0356892	0.922029	0.12766	0.725251	-0.0846999	0.816042
xqcV0iL3iTXg5Hfot0	ILMN_2637180	C8G	-1.04518	0.135934	0.605568	-1.0143	0.674762	0.943519	-1.06409	0.0395258	0.918562	-1.06077	0.0402079	0.396366	-0.613774	0.0590926	-0.0715594	0.844263	-0.562641	0.0904175
r4wh4fZQepdtXpAZ1I	ILMN_2937375	C9	-1.25073	0.000657151	0.0461183	-1.04669	0.429268	0.850665	-1.16113	0.0736396	0.999869	-1.11451	0.0773244	0.494185	-0.391441	0.263304	0.112757	0.772714	0.167042	0.644622
TDMl9KAQJAV69E6Cqg	ILMN_2937379	C9	-1.26264	0.000161563	0.0238334	-1.06367	0.3901	0.831486	-1.11847	0.586334	0.999869	-1.06053	0.248052	0.710653	-0.0768515	0.832877	0.731528	0.0161939	-0.0777554	0.830935
lq.g_nf5STX.Ncnux8	ILMN_1217943	CAB39L	-1.0326	0.386584	0.824953	1.03985	0.0903684	0.564528	1.02598	0.428256	0.999869	-1.01411	0.703647	0.929692	-0.0653668	0.85762	0.0545259	0.881079	-0.035525	0.922387
BgL.w.6pIkZfhdiGdU	ILMN_1220084	CABLES2	1.00516	0.79109	0.968503	NA	NA	NA	NA	NA	NA	NA	NA	NA	0.349782	0.321793	NA	NA	NA	NA
Wp74zVKc9e7d547rqo	ILMN_3123491	CACNB4	1.02015	0.390588	0.825623	1.015	0.493013	0.874851	1.00937	0.699871	0.999869	-1.01738	0.468251	0.838829	0.643549	0.0446759	0.0217312	0.952485	0.064767	0.858915
rnqIyDEgu.t7L4TyNU	ILMN_2638958	CACYBP	1.01063	0.69536	0.944148	1.0296	0.180476	0.693438	1.02964	0.72717	0.999869	NA	NA	NA	0.538876	0.107998	0.298428	0.402287	0.0716381	0.844093
NTThWpQggjrrjkVDlU	ILMN_2761247	CAD	1.01631	0.422089	0.84175	NA	NA	NA	NA	NA	NA	NA	NA	NA	0.177251	0.624216	NA	NA	NA	NA
6.Q_u.9bdKyPkC7KVQ	ILMN_2505841	CADM1	1.01493	0.553931	0.896332	1.01643	0.559177	0.902791	1.15018	0.000142158	0.193445	-1.02464	0.554925	0.886062	-0.178255	0.622223	-0.573232	0.0832138	0.440796	0.202281
ZsU7ZSu59QRC7BJ_Wk	ILMN_2998313	CADPS2	-1.13375	0.014679	0.235835	1.00611	0.90098	0.984731	-1.00609	0.887164	0.999869	1.03802	0.351026	0.784615	-0.256956	0.473575	-0.424341	0.221615	-0.308767	0.385366
BF0KozgEeXfnfeqETo	ILMN_3028637	CALCA	1.10584	0.0200059	0.267845	1.07662	0.149083	0.651751	1.07739	0.219654	0.999869	1.0008	0.985344	0.997198	-0.059342	0.870646	-0.330184	0.351449	0.372952	0.288487
xoFKOiOH9X5qDIPPVE	ILMN_1241128	CALCOCO1	-1.0035	0.874567	0.979815	-1.0024	0.927336	0.989156	NA	NA	NA	-1.00132	0.958	0.994989	-0.528046	0.116672	-0.28114	0.431353	NA	NA
TeKDs5LNyqYBhVsp.s	ILMN_2804261	CALD1	1.01602	0.535542	0.89081	-1.00048	0.983309	0.996033	NA	NA	NA	-1.01688	0.439998	0.826928	-0.393996	0.259923	-0.232116	0.518731	NA	NA
BTFwPp48fyeEuseH.8	ILMN_1232081	CALD1	-1.01038	0.720717	0.949485	-1.01378	0.599131	0.917046	NA	NA	NA	NA	NA	NA	-0.184184	0.61049	0.477963	0.162351	NA	NA
0SoJIT4aoa0rAcYIv4	ILMN_2856697	CALM2	1.04993	0.555238	0.896718	-1.04187	0.165493	0.674747	1.13202	0.258855	0.999869	-1.01521	0.704327	0.929692	0.472918	0.167466	-0.158521	0.661818	-0.154152	0.670691
oyL4qQqSspuKe6H_aA	ILMN_1215681	CALM3	1.01154	0.633734	0.926849	-1.01848	0.502646	0.877054	1.02177	0.535821	0.999869	-1.05467	0.11842	0.565628	-0.594682	0.0697833	-0.148431	0.682367	-0.0520885	0.886365
KhxwqJQjQiJI4iX2qU	ILMN_1246573	CALML4	-1.0416	0.050868	0.416712	-1.00172	0.944379	0.990997	NA	NA	NA	-1.00539	0.843453	0.970205	-0.659904	0.0531012	-0.276997	0.438459	NA	NA
Hr9Tp36f3v3gtTVkUk	ILMN_1249022	CALN1	1.12984	0.0182286	0.254602	1.03427	0.132686	0.625848	1.0419	0.194294	0.999869	1.06959	0.0298977	0.354929	0.148744	0.681726	-0.324619	0.360112	0.356952	0.311282
0ChXjnlCWgh6jgYlCM	ILMN_2861176	CALR	1.05615	0.290599	0.771803	-1.14325	0.0382114	0.428782	-1.19648	0.0792337	0.999869	-1.09243	0.0711166	0.483008	0.743886	0.0215607	0.320044	0.367314	0.27999	0.43332
rmBzLTXR3k54ulSeQc	ILMN_1232231	CALR3	1.03304	0.102481	0.54208	-1.0007	0.974145	0.994164	1.00659	0.765509	0.999869	1.00541	0.814568	0.961692	-0.677208	0.0314596	0.285593	0.423775	0.0123352	0.973021
QhuAKTPiMuA0VtVHXU	ILMN_1218668	CALU	NA	NA	NA	-1.02489	0.329634	0.796871	-1.03399	0.28144	0.999869	-1.02553	0.338538	0.775707	NA	NA	0.483457	0.156886	-0.116033	0.749567
fcFUtyiw4E0eX1KV0E	ILMN_2771956	CALU	1.1026	0.0424521	0.384014	-1.09489	0.035248	0.418121	-1.01079	0.762242	0.999869	-1.00038	0.992844	0.99891	0.263693	0.461634	-0.213668	0.553362	0.156521	0.665876
3gTR5fUpXQez7wohSI	ILMN_1228287	CALU	-1.00202	0.94983	0.989861	-1.06145	0.155833	0.659478	-1.00811	0.766681	0.999869	-1.071	0.063267	0.464801	0.387637	0.268383	-0.00703442	0.984613	0.1908	0.59749
fFaIIr8XuJKX5JFTo8	ILMN_2944939	CAMK1	1.07356	0.0657517	0.460674	-1.00063	0.982102	0.996033	1.02416	0.436426	0.999869	1.049	0.0868691	0.50976	0.0807307	0.824548	-0.469294	0.171201	0.443118	0.199634
6n69BfhE0rdTsfswpI	ILMN_1220441	CAMK1D	-1.08375	0.131493	0.59479	-1.06546	0.164716	0.674463	-1.04167	0.374023	0.999869	-1.06972	0.109543	0.549721	-0.236526	0.540055	-0.0249058	0.945552	-0.52546	0.118807
HKEdedwenK72Suum2E	ILMN_1236009	CAMK2B	-1.09934	0.17761	0.667634	1.00328	0.935588	0.990198	-1.00018	0.995455	0.999869	NA	NA	NA	0.0186434	0.959232	0.196667	0.586048	0.30093	0.43135
uSUEjF9NEq.r.np_CE	ILMN_2765196	CAMK2G	1.02128	0.368154	0.815276	-1.01439	0.48641	0.874397	1.00692	0.739629	0.999869	-1.00223	0.914068	0.986142	0.0254245	0.94442	0.407127	0.242926	0.0275063	0.939875
cMqvd8KdlJ5e.5Os.k	ILMN_2810963	CAMK2N1	1.06012	0.284268	0.767851	1.11424	0.00285578	0.158745	1.11376	0.0323959	0.864902	1.08483	0.157752	0.613904	-0.331905	0.348791	0.181022	0.616737	0.398832	0.253589
iqpo8go2u4VGxAVTl4	ILMN_2846803	CAMKK2	-1.02379	0.431694	0.845582	-1.02295	0.311352	0.788484	1.01175	0.607437	0.999869	1.01165	0.632051	0.909711	-0.404732	0.245979	-0.16637	0.645973	0.186613	0.605704
3eRqnnkV5v1Mkk7XGg	ILMN_1256263	CAMKK2	1.00974	0.640521	0.931485	NA	NA	NA	NA	NA	NA	NA	NA	NA	-0.188075	0.602832	NA	NA	NA	NA
iCuCGGueEnme_e3qPU	ILMN_2728034	CAML	1.00537	0.857128	0.978036	1.00831	0.724278	0.951616	-1.02026	0.480905	0.999869	-1.02187	0.419939	0.818118	0.0267416	0.941545	0.0949518	0.794155	0.542081	0.105511
cVWnp1GJH9x_5Op_vw	ILMN_1220834	CAMTA2	-1.08638	0.0775924	0.487336	-1.03861	0.464904	0.866146	-1.05835	0.272547	0.999869	1.00288	0.934139	0.989082	-0.276989	0.438474	-0.356278	0.312262	0.045782	0.900061
B7nqJ0lAXX47u0Hu9o	ILMN_3113639	CANT1	1.01001	0.720189	0.949439	1.00185	0.958756	0.992064	-1.02057	0.504374	0.999869	1.02029	0.602761	0.904094	-0.111783	0.758507	-0.0972612	0.789242	0.502595	0.138731
9E0g35Ek_QDVLnV3KE	ILMN_2648661	CAP1	-1.012	0.788404	0.967532	1.008	0.824203	0.971157	1.00677	0.804422	0.999869	-1.0058	0.816101	0.962193	0.118679	0.744016	-0.740975	0.0142091	-0.0155783	0.965931
BojHlUqWIi1TfQkPfQ	ILMN_2773113	CAPG	-1.01881	0.471864	0.8622	-1.01797	0.395132	0.834573	-1.0162	0.474679	0.999869	1.04664	0.0292344	0.351535	-0.0877059	0.809612	-0.132112	0.715997	-0.0874785	0.810098
E0Kg5eKji7HrzooHqo	ILMN_2981550	CAPN1	-1.04516	0.157281	0.642955	1.02027	0.385473	0.830393	1.00496	0.872242	0.999869	1.00403	0.891757	0.981335	0.0822228	0.821349	0.0345393	0.924535	-0.396707	0.290461
NLq55KmqcgdULrN9PU	ILMN_2758502	CAPN10	1.02694	0.366888	0.81511	-1.04828	0.179021	0.691842	-1.00436	0.845882	0.999869	-1.01499	0.673121	0.920916	0.136914	0.706053	-0.0300327	0.934363	-0.0694522	0.848804
loSt6BTg9cYjmgJHoI	ILMN_2683586	CAPN2	1.07024	0.144767	0.624171	-1.07288	0.0259499	0.371694	1.04725	0.144379	0.999869	-1.072	0.0377666	0.386932	0.448317	0.193782	0.178424	0.621887	-0.0653849	0.85758
HY7oSt6BTg9cYjmgJE	ILMN_1219583	CAPN2	1.01923	0.624599	0.924776	-1.09201	0.00626289	0.217178	1.03505	0.286454	0.999869	-1.01921	0.497805	0.857356	0.541575	0.105901	0.0635223	0.861604	-0.256018	0.475248
9Vr_SGGJw02H_EP_5o	ILMN_2620030	CAPN2	1.065	0.236934	0.724423	-1.08447	0.00491359	0.197385	1.04185	0.402972	0.999869	-1.09206	0.00875701	0.210591	0.384309	0.272871	0.0285646	0.937566	-0.39893	0.253462
HkVKKX7LfUPkojSVxI	ILMN_2627566	CAPN5	1.00958	0.708466	0.946776	-1.01507	0.53357	0.89276	1.00709	0.779908	0.999869	1.03628	0.144131	0.59718	0.221282	0.53896	-0.0214262	0.953152	-0.355216	0.31381
uaLeudvuu.rCj.Iy6A	ILMN_2675535	CAPN7	1.0554	0.157418	0.642955	1.04164	0.0807902	0.549776	1.01712	0.651228	0.999869	-1.03374	0.158078	0.614177	0.56612	0.0880091	0.198283	0.582911	0.234388	0.514527
0x4WNKhzayU4H1Kpf4	ILMN_2772248	CAPNS1	1.1012	0.160599	0.645233	1.05602	0.132481	0.625848	-1.05397	0.297069	0.999869	-1.00397	0.910329	0.985929	0.832007	0.00283006	0.577106	0.0806748	0.164998	0.648734
9m034l_REMQx0j10V8	ILMN_2761008	CAPRIN1	1.03584	0.592759	0.912933	-1.02839	0.461556	0.865668	-1.02981	0.483036	0.999869	-1.01949	0.627898	0.909282	0.254836	0.477359	-0.097379	0.788992	-0.673629	0.0327186
ZOjow0wR.60Tv915Jc	ILMN_1247066	CAPRIN1	-1.0058	0.918597	0.987411	-1.03021	0.433434	0.85209	-1.04688	0.535911	0.999869	-1.08677	0.0779187	0.494763	-0.0157466	0.965563	-0.435704	0.208156	-0.353891	0.315748
KvqKQL9egPU6SSfdyo	ILMN_2921526	CAPZA1	NA	NA	NA	-1.01546	0.594341	0.916095	1.01765	0.534759	0.999869	1.00653	0.78547	0.952803	NA	NA	-0.272417	0.446377	-0.302382	0.395774
o13p1Cl59UYb9TIhbs	ILMN_3104349	CAPZB	-1.0607	0.0521646	0.419684	1.05718	0.0914234	0.564797	-1.07117	0.145555	0.999869	1.00992	0.763891	0.948655	0.175827	0.627049	-0.00844217	0.981534	-0.372236	0.289488
KlseVPEL4XUa45zp5A	ILMN_1220165	CAPZB	1.08695	0.154793	0.636104	1.02088	0.588106	0.913264	-1.02832	0.580909	0.999869	1.01229	0.687861	0.926169	0.745854	0.0132536	0.365522	0.298959	0.137839	0.70414
TGtniHVQYo8ZWXveL8	ILMN_1248563	CAR11	1.00743	0.714778	0.946962	NA	NA	NA	NA	NA	NA	NA	NA	NA	-0.593224	0.0706481	NA	NA	NA	NA
rq3K7qDfp6O3_X3np4	ILMN_2973824	CAR14	-1.09688	0.1705	0.660635	-1.0882	0.260859	0.75494	-1.00555	0.935981	0.999869	-1.18937	0.00866616	0.210152	-0.285249	0.424359	0.0163789	0.964181	-0.439218	0.20409
9VdLh1xI_NS.R.R6p0	ILMN_2606746	CAR2	1.0131	0.590824	0.912358	1.02323	0.407002	0.840283	1.02508	0.422605	0.999869	1.04985	0.0110035	0.2322	-0.360778	0.305747	0.69953	0.0243431	0.188828	0.601355
WV6d5whTXgQ6gheSL4	ILMN_2630047	CAR3	1.12196	0.543516	0.892252	-1.13289	0.134513	0.628278	1.14179	0.220983	0.999869	-1.16831	0.0187525	0.289315	0.27172	0.447587	0.227518	0.527277	-0.218001	0.545148
ou7ntOCMUae960nXFc	ILMN_2606660	CARD10	-1.10348	0.0518452	0.419259	1.04514	0.161862	0.670519	-1.02801	0.526845	0.999869	-1.04588	0.199232	0.66019	-0.291275	0.414197	0.379047	0.280048	0.2795	0.434159
ER3rOvIf6kkTr4XnLg	ILMN_1225035	CARHSP1	-1.01801	0.647359	0.932998	1.01789	0.700697	0.948111	1.02407	0.565274	0.999869	-1.04972	0.271508	0.728547	-0.331461	0.349477	-0.591771	0.0715166	0.0275625	0.939753
3SSnfRheBe5Iei4SHg	ILMN_2746968	CARKD	1.00723	0.869699	0.979815	1.01913	0.598953	0.917046	-1.01422	0.760481	0.999869	1.09126	0.00692306	0.192347	0.0393809	0.913988	-0.265132	0.459103	-0.158707	0.661442
iJElJ6F3X0HFKUTrRQ	ILMN_3003076	CARM1	1.00578	0.806678	0.970907	NA	NA	NA	NA	NA	NA	-1.01115	0.586845	0.894124	0.163022	0.652717	NA	NA	NA	NA
lfUqsnrq7n.TKfV.l8	ILMN_2999007	CASC3	1.01128	0.731613	0.953636	1.02365	0.373179	0.82618	-1.00819	0.879867	0.999869	-1.00582	0.869583	0.975066	-0.348949	0.323027	0.139565	0.70058	-0.172957	0.632772
lTuhLZib857a7t7voQ	ILMN_1212894	CASK	-1.00152	0.970608	0.993645	1.00435	0.831637	0.972728	1.0029	0.940171	0.999869	1.01988	0.55339	0.885832	-0.422706	0.223592	0.258253	0.471265	0.0681987	0.851507
NqS4rBI1UqVId8QexM	ILMN_1259822	CASKIN2	-1.0304	0.344407	0.802393	1.00615	0.768801	0.963585	-1.01024	0.743305	0.999869	1.00524	0.828242	0.967785	0.463828	0.176925	0.247907	0.48982	0.194296	0.590663
QR54yrhXhAG.cXfVqE	ILMN_1247592	CASP1	1.08761	0.00714415	0.163775	-1.01199	0.794778	0.966125	-1.02369	0.5806	0.999869	1.01151	0.722792	0.936604	-0.712935	0.0206492	-0.107989	0.76651	-0.282868	0.428405
3yDfRH1R5Qj.s_U0rk	ILMN_2637266	CASP2	1.04035	0.350203	0.805105	-1.01543	0.523893	0.888048	1.0114	0.699085	0.999869	1.00443	0.891833	0.981335	-0.0911601	0.802236	-0.0408752	0.910735	-0.131296	0.71769
0VRNH7XFiEASinfH00	ILMN_2811737	CASP4	NA	NA	NA	-1.00876	0.732773	0.955413	NA	NA	NA	1.01077	0.599289	0.902083	NA	NA	0.00571494	0.987499	NA	NA
Qp16xPSj_7iOemKxpI	ILMN_2923865	CASP6	1.01803	0.760823	0.959824	-1.04814	0.310211	0.787898	1.0174	0.735327	0.999869	-1.05683	0.299323	0.753634	0.329751	0.352119	-0.209499	0.56131	-0.396091	0.257169
i6H3kCFaOQ2kIJK5Xk	ILMN_2923864	CASP6	1.02947	0.501335	0.875462	-1.03033	0.46729	0.86718	1.0043	0.894841	0.999869	-1.03465	0.525751	0.870814	0.147256	0.684772	0.151038	0.677038	-0.454847	0.186575
3FApdVKXuVM1FJl8w8	ILMN_2648548	CASP7	-1.18265	0.00672182	0.160584	-1.00223	0.964084	0.992064	1.00227	0.955507	0.999869	1.05004	0.239034	0.701631	0.0849935	0.815414	0.245678	0.493858	-0.315632	0.374326
uooEKgJI5RJUX0RxoI	ILMN_3097868	CASP8	1.05939	0.15471	0.636104	1.01281	0.746846	0.960269	1.05679	0.0868334	0.999869	-1.0267	0.48413	0.847246	0.272883	0.445567	0.360368	0.306338	0.444539	0.198024
fWI17g6Besz0tH_UiU	ILMN_1243876	CASP8	1.09504	0.0342454	0.344089	1.08967	0.0962455	0.570879	1.0249	0.518603	0.999869	-1.04842	0.167919	0.624953	0.673755	0.0326736	0.248218	0.489258	0.445818	0.196583
6l3uj6mQK8CUqg30.c	ILMN_1217061	CASP9	1.05779	0.0542204	0.42543	-1.06824	0.0837429	0.555632	1.06127	0.152314	0.999869	-1.05802	0.234259	0.697808	0.0338459	0.931116	-0.231703	0.519495	-0.573698	0.082906
BVlomSHRnjh.AGMNak	ILMN_2826110	CAT	1.09944	0.0639803	0.457171	1.03815	0.395737	0.835058	1.07573	0.642868	0.999869	1.01851	0.69633	0.928028	0.512008	0.130297	0.609669	0.0612931	-0.154757	0.669462
BrEurhJ7tfoVJAJw4I	ILMN_2721083	CATSPER2	-1.04383	0.070802	0.471463	1.00508	0.836845	0.974258	-1.021	0.396534	0.999869	1.00189	0.928775	0.989082	0.43778	0.205749	-0.408431	0.241273	0.325292	0.393008
ou9QhO3vdXIx0v8xC0	ILMN_2632665	CAV1	-1.00489	0.830406	0.975593	-1.02958	0.429066	0.850665	1.04161	0.114077	0.999869	1.02941	0.337529	0.775692	0.34214	0.333198	0.200691	0.578247	0.1996	0.580358
Kg4w5I4V6RXiekoJek	ILMN_2686513	CBARA1	-1.00248	0.920004	0.987411	-1.06168	0.00737776	0.237373	-1.04364	0.075609	0.999869	-1.00241	0.917761	0.987229	-0.24027	0.503714	-0.0714462	0.844507	-0.257468	0.472662
3abd7f7AtRON3e00iA	ILMN_1216136	CBFA2T3	-1.03825	0.0656802	0.460493	1.00792	0.641444	0.931552	-1.0448	0.0305854	0.841967	1.00201	0.938685	0.990875	-0.417308	0.263775	-0.385958	0.270641	0.167856	0.642986
QS1pLSwjROu8O6W1d4	ILMN_2757743	CBFB	1.02905	0.424482	0.842064	1.04202	0.475758	0.868915	1.06711	0.34732	0.999869	-1.01618	0.722177	0.936198	0.344763	0.32926	0.0528527	0.884707	0.640181	0.046174
ErrE.3e_fdlCJ9S1pI	ILMN_2837855	CBFB	1.02516	0.523276	0.885435	1.10736	0.0633243	0.515322	-1.00362	0.9587	0.999869	1.00759	0.864959	0.974339	0.0331997	0.927456	0.161724	0.677635	0.351519	0.31923
urH97CXgO_J9goh.eg	ILMN_2702039	CBLB	1.05739	0.031778	0.335016	-1.01504	0.53654	0.89276	NA	NA	NA	NA	NA	NA	-0.0173948	0.964573	0.0818224	0.822207	NA	NA
3HHV4I0vV0qFUIQKek	ILMN_2738699	CBLC	1.03785	0.226982	0.71617	1.06623	0.0115281	0.290054	1.02402	0.304313	0.999869	1.04632	0.158942	0.61578	-0.197236	0.584943	0.432337	0.212093	0.0201363	0.958993
EICi1OaCCvpcMuTOq0	ILMN_1236522	CBR1	1.15854	0.00112042	0.0648297	1.06282	0.365242	0.818471	1.14543	0.160622	0.999869	-1.0609	0.352567	0.784825	0.232545	0.517936	0.181102	0.616579	0.237747	0.508341
xy1uEC_5Afrgbed6p8	ILMN_2896768	CBR3	-1.00716	0.735691	0.954337	1.01242	0.479154	0.871645	-1.0317	0.172762	0.999869	1.02359	0.242337	0.704146	-0.118208	0.745003	0.398832	0.253588	-0.0493064	0.892404
Ec5WLJ8Spf13rtEgeI	ILMN_2701582	CBS	-1.08546	0.113655	0.564112	-1.10657	0.0419242	0.443895	-1.11866	0.0794765	0.999869	-1.09639	0.040693	0.397796	-0.837776	0.00247908	-0.319887	0.367562	-0.339436	0.337282
Kg13OViyfEqX9d67RI	ILMN_1230318	CBS	-1.09523	0.0914359	0.526293	-1.06836	0.258739	0.75422	-1.11741	0.0798369	0.999869	-1.13022	0.00666423	0.186638	-0.590568	0.0722409	0.103388	0.776241	-0.110758	0.760667
316NRxZ77j_osxswyw	ILMN_2709864	CBWD1	1.01752	0.510471	0.880937	-1.01958	0.428899	0.850665	1.01118	0.702341	0.999869	-1.00905	0.712336	0.933329	-0.0972221	0.789325	-0.387945	0.267971	-0.0934849	0.79728
B65Z.FEigW5KXybi40	ILMN_3055904	CBX5	1.00208	0.962628	0.991487	-1.04459	0.0359129	0.419246	-1.02378	0.345455	0.999869	-1.0395	0.0540287	0.442517	-0.401914	0.249597	0.524136	0.119908	0.410848	0.238226
fjrjfPlC9fUXXlxYoI	ILMN_2947234	CBX7	-1.02476	0.322087	0.787653	1.00241	0.910508	0.986084	NA	NA	NA	1.00092	0.973393	0.996153	-0.461082	0.211594	0.201365	0.576944	NA	NA
uVd3hwXogLrbxI7hdA	ILMN_1232016	CBX8	1.01452	0.540577	0.891126	1.01214	0.639723	0.931328	1.02774	0.26735	0.999869	-1.02806	0.287124	0.743099	-0.448615	0.225822	0.266009	0.457562	-0.00487207	0.989343
rx4VJ5XRVKlBEg4ElA	ILMN_2645613	CC2D1A	-1.00285	0.932578	0.988176	-1.03393	0.17229	0.682197	1.00016	0.995492	0.999869	-1.02649	0.308397	0.758217	-0.414567	0.233579	0.234344	0.514608	0.108471	0.765492
B_bFnwVJVT_RT96O5c	ILMN_2731197	CC2D1B	-1.07183	0.0407726	0.377992	1.00736	0.758329	0.963327	1.00177	0.959653	0.999869	1.00175	0.931383	0.989082	0.237103	0.509525	-0.33948	0.337215	0.215567	0.549755
Zb.t7_jc75937GgSsM	ILMN_2704619	CC2D2A	-1.02177	0.443216	0.850794	-1.07362	0.0154582	0.324827	1.01222	0.70715	0.999869	-1.01683	0.612845	0.906425	0.484012	0.156341	0.153705	0.671601	-0.293117	0.411114
TfInyLTrXRpHvnmdrE	ILMN_2516266	CCAR1	-1.00681	0.83445	0.976208	-1.01065	0.73928	0.958018	-1.06795	0.23689	0.999869	1.04726	0.286473	0.74247	-0.172872	0.632943	-0.0578207	0.873939	0.272222	0.446716
W6_.el3l6hLAo6KNKU	ILMN_2986051	CCBL1	1.00517	0.942422	0.988746	-1.11079	0.0763514	0.546404	1.14363	0.00414565	0.447367	-1.0267	0.440705	0.826928	-0.0870263	0.811065	0.0168481	0.963155	-0.0945038	0.808905
llYXl65zo4lc4xGf5Q	ILMN_2623735	CCBL1	1.07115	0.370891	0.816043	-1.08727	0.152185	0.654457	1.15744	0.0177185	0.74564	-1.03691	0.398341	0.807788	0.279136	0.434784	0.275289	0.441405	-0.178126	0.622478
NW77H904ugGgNlvHkU	ILMN_1231939	CCBL2	1.06242	0.2424	0.731491	1.07474	0.183207	0.697847	-1.01226	0.869594	0.999869	1.08278	0.31718	0.764855	-0.438874	0.204487	0.471116	0.169318	0.125264	0.730243
BkLT54X_bQkYR3uTSY	ILMN_1256103	CCBL2	1.2306	0.0622634	0.453939	1.07801	0.274589	0.765012	-1.00056	0.993869	0.999869	1.12105	0.0530606	0.439107	0.501007	0.140186	0.307438	0.387522	0.7	0.0242065
0pSf0XRqlQz0D7EqhA	ILMN_2650557	CCBP2	-1.01597	0.434588	0.846559	-1.00432	0.868063	0.9768	1.00423	0.869927	0.999869	1.05156	0.0606545	0.459358	0.67893	0.0308656	0.0037386	0.991822	-0.121393	0.738332
ciVCAC4Nqesp_DeUeU	ILMN_2660028	CCDC101	-1.00017	0.997305	0.99961	1.02469	0.606571	0.919158	-1.05773	0.174944	0.999869	1.0598	0.25417	0.717884	-0.0315707	0.931008	0.0881291	0.808708	0.722657	0.0182262
ZKp4ogrpEIa4QKtSSw	ILMN_2872552	CCDC107	1.05788	0.387505	0.825039	-1.00091	0.979549	0.996008	-1.02858	0.532527	0.999869	-1.02821	0.513228	0.866906	-0.502486	0.13883	-0.345554	0.328079	-0.188929	0.601156
u4W4NWkiLmXv7B0Zb8	ILMN_2533766	CCDC109A	NA	NA	NA	-1.00603	0.76212	0.963585	NA	NA	NA	NA	NA	NA	NA	NA	0.309944	0.383462	NA	NA
oiXoiAju4XqYHl7t4o	ILMN_2949886	CCDC111	1.00457	0.892211	0.983553	1.02368	0.329576	0.796871	1.02532	0.245177	0.999869	1.01562	0.546306	0.882181	-0.106489	0.76968	-0.659841	0.0378888	0.357757	0.310113
3Kd5iKL6HULlxJ50uE	ILMN_2672035	CCDC115	NA	NA	NA	1.00372	0.866577	0.9768	1.012	0.639868	0.999869	1.05485	0.0370504	0.384179	NA	NA	0.246064	0.493159	-0.202224	0.601815
cll.vBJBCDnkucQbno	ILMN_1259355	CCDC117	1.00668	0.86459	0.979268	1.04679	0.229153	0.729582	-1.08843	0.112794	0.999869	1.02254	0.623435	0.909095	-0.315716	0.374192	0.168001	0.642696	0.286637	0.422008
opQgnIgnIAmhUiJTZo	ILMN_1213231	CCDC12	1.03291	0.184026	0.6752	-1.03814	0.156009	0.659478	-1.00797	0.845847	0.999869	-1.04882	0.175938	0.634191	-0.341722	0.333827	-0.290349	0.415751	-0.563917	0.0895295
chnXdKiFx4_lOP0nOs	ILMN_2745151	CCDC123	1.01909	0.397439	0.828648	-1.00537	0.825186	0.971157	1.00814	0.76648	0.999869	1.0061	0.786405	0.95289	-0.0494198	0.899528	-0.31918	0.402475	0.365487	0.299008
3IZJl56KKCHRp0CmkI	ILMN_2944226	CCDC124	1.03309	0.231682	0.721616	1.0253	0.174256	0.684657	-1.03371	0.209539	0.999869	-1.02789	0.377318	0.796374	-0.115412	0.750872	-0.324835	0.359774	0.442954	0.23245
NlfkTSICvLxOdnameg	ILMN_2693679	CCDC125	-1.03955	0.0386198	0.36578	NA	NA	NA	NA	NA	NA	-1.02297	0.226833	0.690254	-0.618297	0.0567287	NA	NA	NA	NA
0j3ksW9rd4oteJN3j8	ILMN_2729235	CCDC126	-1.03452	0.123242	0.58063	-1.03487	0.171553	0.682197	-1.00453	0.860925	0.999869	1.00107	0.965898	0.996055	-0.465263	0.175412	-0.113524	0.754841	-0.180412	0.617946
NiEkSijeg6.F7iKK14	ILMN_2932814	CCDC127	1.00639	0.791325	0.968503	1.00419	0.836954	0.974258	-1.04789	0.122221	0.999869	-1.0411	0.144815	0.598572	0.0972458	0.789275	-0.0822963	0.821191	0.368443	0.294818
lcQuotC1fr6RGjrzIk	ILMN_1245467	CCDC127	1.01051	0.758652	0.959649	-1.01934	0.442336	0.856536	-1.01307	0.607637	0.999869	1.00278	0.922356	0.988089	-0.270067	0.450464	-0.293028	0.411263	0.573872	0.106143
r4g5e5fjsFeMXiTwLk	ILMN_2756733	CCDC130	1.0028	0.917919	0.987411	1.01888	0.502271	0.877054	-1.00615	0.877832	0.999869	-1.06286	0.0794794	0.496829	-0.466087	0.174546	0.0896041	0.805557	0.389498	0.265891
3XaoT4339pexhOApL0	ILMN_2908874	CCDC132	-1.0149	0.470093	0.860951	-1.00351	0.862546	0.9768	1.04582	0.0779101	0.999869	1.02057	0.368852	0.792625	-0.387261	0.303142	-0.218085	0.544988	0.0103538	0.977354
oUA7NnzKLohFUlYXcU	ILMN_1226712	CCDC134	1.01248	0.610548	0.920761	NA	NA	NA	-1.04499	0.171671	0.999869	1.00223	0.914135	0.986142	-0.650076	0.0418664	NA	NA	0.433071	0.211231
rsCt9OuwqkohMKn1Uk	ILMN_2836246	CCDC137	-1.02871	0.19814	0.693147	1.03071	0.111371	0.590251	-1.01827	0.50728	0.999869	1.00486	0.832891	0.968617	0.161703	0.655379	0.463001	0.177802	0.00908401	0.98013
Bf7Xr4A0pFeOx53nko	ILMN_1220014	CCDC137	-1.0357	0.0745599	0.48064	1.01046	0.655292	0.936407	-1.01058	0.719516	0.999869	-1.03344	0.303051	0.756829	-0.30949	0.384196	-0.034546	0.924521	-0.253226	0.480243
fgTJHrx5mtpa3yKdqE	ILMN_1217150	CCDC137	-1.01105	0.705071	0.945958	NA	NA	NA	NA	NA	NA	NA	NA	NA	-0.326721	0.356828	NA	NA	NA	NA
Kjn1Io5KCooqBque8E	ILMN_2991166	CCDC141	1.01742	0.616725	0.922403	NA	NA	NA	NA	NA	NA	NA	NA	NA	-0.620507	0.055597	NA	NA	NA	NA
cuJcinl6p4gQIAEBWo	ILMN_2782841	CCDC144B	-1.04907	0.352938	0.806487	NA	NA	NA	NA	NA	NA	NA	NA	NA	-0.594994	0.0695991	NA	NA	NA	NA
uFuO64VmeX0J1vVILw	ILMN_2987394	CCDC151	NA	NA	NA	NA	NA	NA	1.06201	0.0293705	0.841967	NA	NA	NA	NA	NA	NA	NA	-0.106501	0.769654
Ho4XUgonq4TOt5b0S0	ILMN_2815374	CCDC159	1.0095	0.697296	0.944148	1.02451	0.245206	0.746868	1.04171	0.0679203	0.999869	1.0216	0.352752	0.784825	-0.365215	0.299395	-0.0867428	0.811672	0.692079	0.0265804
rcKuCBJKneiufoIRvk	ILMN_3161819	CCDC160	NA	NA	NA	NA	NA	NA	NA	NA	NA	1.002	0.914496	0.986187	NA	NA	NA	NA	NA	NA
xoSr0xfor9SxIpU45U	ILMN_1234456	CCDC163	-1.03235	0.100109	0.538404	-1.02115	0.259532	0.75422	NA	NA	NA	-1.003	0.919195	0.987645	0.336837	0.341232	-0.214421	0.551931	NA	NA
cpIjQVJA5U4MUsVFDo	ILMN_2841917	CCDC17	-1.0035	0.85387	0.977145	-1.0261	0.127988	0.618749	NA	NA	NA	NA	NA	NA	-0.4327	0.211666	-0.0235065	0.952135	NA	NA
KSRToXUqXiqWf5S7.A	ILMN_2759983	CCDC21	-1.09271	0.0164199	0.244912	1.00962	0.719362	0.951616	1.02538	0.28852	0.999869	1.06144	0.134621	0.588725	0.226825	0.528571	-0.354802	0.314414	0.0870333	0.81105
EJeTVaSKB65eX_3uJ0	ILMN_2681604	CCDC23	-1.02532	0.27509	0.761075	-1.0574	0.076926	0.546528	1.02642	0.528936	0.999869	-1.02011	0.540891	0.878751	-0.210685	0.586357	-0.41813	0.229176	-0.20994	0.560467
3XnFSyMjBf.vLvwqJU	ILMN_1253682	CCDC25	-1.02794	0.327645	0.792375	1.02255	0.339744	0.804034	1.00044	0.990805	0.999869	-1.02372	0.303139	0.756829	0.439221	0.204087	0.155078	0.668807	0.179217	0.620315
TojomaXXSXngY.Ud6A	ILMN_2619718	CCDC28A	NA	NA	NA	-1.00489	0.810132	0.968973	NA	NA	NA	1.0253	0.379888	0.797079	NA	NA	0.564306	0.0892593	NA	NA
lp_XiiSCCEOnhZBehQ	ILMN_1220430	CCDC28B	-1.02951	0.282435	0.76659	-1.05303	0.0206192	0.344651	-1.03153	0.218632	0.999869	1.01977	0.512057	0.86678	0.314159	0.376681	-0.0198341	0.95663	0.50013	0.140993
6nok72ojkogvpSHkfQ	ILMN_2694257	CCDC28B	-1.01676	0.464395	0.858386	-1.02331	0.241815	0.743268	1.00594	0.81917	0.999869	1.01141	0.667405	0.919544	0.587025	0.0744023	-0.327588	0.355477	0.17272	0.633246
3o9nREdNsDoaHVKBak	ILMN_2588650	CCDC32	-1.0053	0.865059	0.979268	-1.01347	0.577318	0.910272	-1.03722	0.22575	0.999869	-1.03313	0.193335	0.654733	-0.217748	0.545625	-0.357099	0.311068	0.50199	0.168502
HLeGrBu6R4hl99e.lA	ILMN_2757445	CCDC41	1.02552	0.247063	0.734623	1.00879	0.67062	0.941939	1.06046	0.0162273	0.724693	-1.02561	0.23398	0.697388	-0.266707	0.456337	0.556992	0.0944175	0.232148	0.51867
WUlE1H7QwKX3sXh.qQ	ILMN_1247240	CCDC43	1.0026	0.924367	0.988135	-1.01877	0.367767	0.820792	-1.00862	0.74616	0.999869	-1.01204	0.672299	0.920548	-0.467415	0.173156	-0.212347	0.555875	0.18807	0.602843
6qKI7efuu5frjn_Qq0	ILMN_3107945	CCDC46	1.00787	0.755536	0.95891	-1.00266	0.891598	0.981245	NA	NA	NA	1.01024	0.647244	0.91391	0.280085	0.433158	-0.547393	0.101469	NA	NA
WuAlOyJ6_SK_7X55bw	ILMN_2706057	CCDC47	-1.02004	0.689614	0.94389	-1.01726	0.574573	0.910021	-1.02727	0.724697	0.999869	-1.06194	0.0946642	0.525607	0.467645	0.172916	0.108416	0.765607	0.179711	0.619334
fCU7Inr5Ir7tfnlvJ0	ILMN_2706051	CCDC47	1.03804	0.284298	0.767851	-1.05902	0.0318027	0.40327	1.00785	0.905738	0.999869	-1.06105	0.0857361	0.50976	0.225286	0.531447	0.368391	0.329296	0.454559	0.18689
NjpegCH5LQOnqufSek	ILMN_1248125	CCDC51	1.0041	0.856562	0.978036	-1.00156	0.952146	0.991315	-1.0282	0.317137	0.999869	-1.04709	0.110711	0.553248	0.781237	0.00762199	-0.132342	0.715519	0.393642	0.26039
HmU0gDteFslCjUazlI	ILMN_1244642	CCDC53	1.00685	0.904188	0.985184	-1.02713	0.496839	0.875466	1.0417	0.277598	0.999869	1.03073	0.316758	0.764855	0.39684	0.256188	-0.112106	0.757826	0.356432	0.346429
WlWuUDpgJgIlsggL0g	ILMN_2744592	CCDC53	1.00521	0.838116	0.976528	-1.05297	0.0921337	0.566489	1.00521	0.890167	0.999869	1.04687	0.0312104	0.360584	0.56284	0.0902781	-0.101938	0.779312	-0.407495	0.276319
r19LhwqHqoNESBugg4	ILMN_2852067	CCDC53	1.02107	0.617849	0.922653	-1.00842	0.821952	0.970688	-1.01165	0.89164	0.999869	1.06182	0.0322761	0.364777	0.0443457	0.903184	-0.484218	0.156139	-0.00791925	0.982678
Hl663xJNHpEcG2h7uM	ILMN_2932518	CCDC56	1.00481	0.910946	0.986284	1.02479	0.482453	0.873197	1.01177	0.77728	0.999869	-1.03813	0.308016	0.758217	0.283906	0.426639	0.187472	0.604016	0.119732	0.741809
lhI7SSpSveKut3iUko	ILMN_2949122	CCDC58	1.05444	0.185223	0.676398	1.02042	0.509959	0.88065	-1.05647	0.119678	0.999869	1.00296	0.939533	0.991044	0.0952623	0.793495	-0.0799451	0.826233	0.519475	0.123838
ThwAqUlwXg.Ejos33k	ILMN_2877436	CCDC59	-1.03219	0.305399	0.778535	-1.0417	0.101979	0.578305	1.04641	0.342685	0.999869	1.00957	0.721708	0.936198	0.0706128	0.846302	-0.409179	0.240327	-0.0844781	0.816517
oVIkXgEXc3pYIoCHSA	ILMN_2712584	CCDC59	-1.04537	0.20782	0.700149	1.00475	0.862168	0.9768	-1.00266	0.925192	0.999869	1.03015	0.377485	0.796374	-0.731978	0.0160952	0.301521	0.397188	0.000408694	0.999106
inWH1KieE6eAyOVl4I	ILMN_3116014	CCDC61	-1.00989	0.656802	0.935051	NA	NA	NA	NA	NA	NA	NA	NA	NA	0.164856	0.649019	NA	NA	NA	NA
r7cQbTYJZUT5dUzXuE	ILMN_2595469	CCDC65	1.00407	0.85589	0.977883	-1.00912	0.655417	0.936407	-1.01513	0.681684	0.999869	1.00522	0.852096	0.972413	-0.0703585	0.846851	-0.474091	0.166269	-0.233746	0.515714
3s3Clt1EJi_CHgrn3U	ILMN_2929572	CCDC68	1.00007	0.996569	0.99961	1.00108	0.966815	0.992347	1.03009	0.175694	0.999869	1.03804	0.119648	0.566957	0.172949	0.63279	-0.0869414	0.811247	-0.409957	0.239346
f9RKdTf3Wq1JdFO1XA	ILMN_2590200	CCDC71	1.0249	0.232784	0.721794	NA	NA	NA	NA	NA	NA	-1.02182	0.303761	0.756829	0.163214	0.652329	NA	NA	NA	NA
B6RJ5Xp4eS3RTXnJfs	ILMN_2671436	CCDC77	1.004	0.839409	0.976534	NA	NA	NA	NA	NA	NA	1.00577	0.78081	0.9522	-0.145359	0.68866	NA	NA	NA	NA
6eqOZ5UgjizkozrxTI	ILMN_1234824	CCDC80	1.04861	0.320351	0.785699	-1.00754	0.703304	0.948419	1.03378	0.190446	0.999869	1.1621	3.62308e-06	0.00390671	0.192991	0.593208	-0.664355	0.0361394	0.177787	0.623152
HNQiiiRJ3pJdUMoV1w	ILMN_1213911	CCDC84	-1.02737	0.53871	0.891086	1.05107	0.320814	0.792996	-1.01006	0.743573	0.999869	1.01748	0.591887	0.896494	-0.687796	0.040583	-0.164197	0.650347	0.278287	0.436242
Z5ej51eJ2qDnuhdSF4	ILMN_1220846	CCDC85B	1.03111	0.582448	0.909484	1.08003	0.0464514	0.46505	-1.01406	0.75637	0.999869	1.12343	0.0182259	0.289315	0.328216	0.354501	-0.201635	0.576422	0.426308	0.219251
TVTdf1Ze9QLl8y0wHs	ILMN_2730003	CCDC86	-1.01316	0.788092	0.967532	1.03196	0.487566	0.874397	1.00328	0.939299	0.999869	-1.03936	0.408953	0.812934	-0.240087	0.504051	-0.15956	0.659713	0.179448	0.619856
TUUl7t4eq4ojoHg91Y	ILMN_3008230	CCDC9	1.0258	0.27132	0.756122	-1.01147	0.640548	0.931552	1.00083	0.980116	0.999869	1.00627	0.832247	0.968617	-0.118159	0.745106	0.0397501	0.913184	-0.0903331	0.804001
BgCe0dAXp_MyC1813g	ILMN_2752408	CCDC90B	-1.03031	0.462817	0.857469	-1.02587	0.474631	0.868547	-1.01656	0.689643	0.999869	-1.00374	0.9123	0.985929	0.0106739	0.976653	-0.143102	0.693297	-0.626332	0.0526851
xVAtOoDe7vNSLn0rCU	ILMN_1217225	CCDC91	1.01224	0.731022	0.953454	1.00882	0.686644	0.945422	-1.00431	0.889141	0.999869	1.05209	0.0546697	0.443646	0.652769	0.0407428	0.0252316	0.944841	0.346392	0.326828
3hJihJhJ4u0uOVFut0	ILMN_2600426	CCDC94	1.0198	0.370737	0.816043	NA	NA	NA	NA	NA	NA	-1.00356	0.847784	0.970922	-0.439118	0.204206	NA	NA	NA	NA
HRUuqyCu93wHvgI10E	ILMN_2605423	CCDC97	1.00609	0.742543	0.955803	NA	NA	NA	NA	NA	NA	NA	NA	NA	-0.400957	0.250833	NA	NA	NA	NA
0oN7gKdXhbXn4wXkKU	ILMN_2929518	CCHCR1	-1.00391	0.852857	0.977145	NA	NA	NA	NA	NA	NA	NA	NA	NA	-0.0628602	0.863035	NA	NA	NA	NA
uHqkREJ0fkfp14FX0Y	ILMN_2836386	CCL19	NA	NA	NA	-1.01245	0.611078	0.920503	-1.04944	0.0896653	0.999869	1.04574	0.097444	0.53075	NA	NA	0.0411499	0.910137	-0.197011	0.611409
iNE3kaU1f3xemieX1c	ILMN_1213286	CCL21A	-1.08402	0.306012	0.778535	NA	NA	NA	NA	NA	NA	1.01037	0.815179	0.961979	-0.314837	0.375596	NA	NA	NA	NA
9LJWXolSiNVRgfQnq4	ILMN_2969845	CCL21C	-1.01912	0.663783	0.937587	NA	NA	NA	NA	NA	NA	NA	NA	NA	-0.128068	0.724402	NA	NA	NA	NA
6TRQgqUwjex4VQnnuo	ILMN_1225406	CCL24	1.00696	0.711045	0.946776	1.01331	0.610137	0.919678	NA	NA	NA	-1.01649	0.537819	0.87722	-0.121889	0.737295	-0.366406	0.297702	NA	NA
KGoiIoGIoy4u7iLlxE	ILMN_2942353	CCL25	-1.06494	0.0374356	0.359903	-1.0207	0.405936	0.839553	1.03143	0.498962	0.999869	-1.00262	0.924432	0.988393	0.206266	0.594413	-0.079216	0.827798	0.213212	0.55423
ZzgtQrogVQSxCbii5Q	ILMN_2661722	CCL25	-1.0032	0.866314	0.979268	NA	NA	NA	NA	NA	NA	1.01722	0.436831	0.82512	-0.160164	0.658492	NA	NA	NA	NA
3ROgeSiljqh7RdSnts	ILMN_1216183	CCL27A	1.00209	0.952548	0.990105	-1.00852	0.722971	0.951616	-1.01071	0.681404	0.999869	1.04186	0.11688	0.563985	-0.142468	0.6946	0.277794	0.437089	0.106024	0.770662
oena68gZQqAKdQqHsU	ILMN_3146018	CCL27A	1.01246	0.804085	0.969885	1.00791	0.839157	0.974781	1.00536	0.894557	0.999869	1.06324	0.121315	0.567921	-0.130277	0.719808	-0.0377731	0.917489	0.257513	0.472582
KQc.ojicoyKv3494V4	ILMN_1231814	CCL5	-1.07967	0.129179	0.59125	-1.0323	0.480512	0.871946	-1.03949	0.201424	0.999869	1.17201	0.00212943	0.112041	-0.348357	0.358237	-0.509934	0.160775	-0.745437	0.0133335
WTIHGqUt4B6nfquA80	ILMN_2694179	CCL6	1.00355	0.863904	0.979268	NA	NA	NA	NA	NA	NA	-1.01641	0.553515	0.885883	0.292696	0.411819	NA	NA	NA	NA
HnElNcHl0g0dC99R2s	ILMN_2776603	CCL9	-1.32017	3.14164e-05	0.00964308	1.00789	0.918405	0.988284	-1.02253	0.727635	0.999869	-1.06363	0.336217	0.77545	-0.18615	0.606617	0.136561	0.706781	-0.240109	0.50401
Ec1OL.k0l5pJ3OqElk	ILMN_2719834	CCM2	-1.00156	0.948432	0.989514	-1.00589	0.763639	0.963585	-1.03269	0.190394	0.999869	-1.0025	0.934157	0.989082	-0.199339	0.580864	-0.0590234	0.880107	0.257981	0.471749
cuzncl0lPHj0yUv0Xw	ILMN_2725232	CCNC	-1.0083	0.837825	0.976528	-1.09029	0.0113707	0.290054	-1.01267	0.762672	0.999869	-1.03243	0.39253	0.803916	0.206751	0.566573	0.11171	0.758661	-0.312663	0.379081
EBkRd5Xnogr8qU7eIg	ILMN_2669793	CCND1	1.43698	0.000399922	0.0394849	1.148	0.101196	0.577958	1.04056	0.535107	0.999869	1.12688	0.0992252	0.535286	-0.219944	0.541479	0.202161	0.575408	0.678327	0.0310727
WlMh666tRoN5XuE4Ck	ILMN_2601471	CCND1	1.37662	7.05209e-05	0.0154349	1.21634	0.109793	0.588468	1.04192	0.744666	0.999869	1.16391	0.104576	0.543217	-0.0877305	0.80956	0.113406	0.755089	0.587894	0.0738683
0pTIeuurUaDeV7hOAo	ILMN_1221503	CCND1	1.37946	0.000213614	0.0265514	1.26417	0.0650758	0.520226	1.02522	0.84777	0.999869	1.15222	0.123812	0.573146	-0.0249737	0.945404	0.200246	0.579108	0.61432	0.0588038
NoRK4GnXC3Tv64P6n0	ILMN_2700166	CCND2	-1.03467	0.504733	0.87857	1.01552	0.479699	0.871876	-1.01435	0.638515	0.999869	-1.02326	0.394558	0.806167	-0.607723	0.0623548	-0.58094	0.0782109	0.18683	0.605279
0aefqhSbteSL8dZeig	ILMN_1246473	CCND3	NA	NA	NA	1.01485	0.45042	0.859745	-1.04331	0.109144	0.999869	1.01203	0.551286	0.885303	NA	NA	-0.291363	0.414049	0.25574	0.506576
QRV1F0300iSryvqOjY	ILMN_3131063	CCND3	-1.00154	0.965559	0.992166	1.00165	0.957221	0.991532	-1.00656	0.82145	0.999869	1.02373	0.500622	0.859539	-0.478995	0.161316	-0.270889	0.449032	0.203544	0.57274
NlvhT5OBIPCmdHSbkk	ILMN_1240178	CCNDBP1	1.04586	0.068381	0.468292	-1.02537	0.373973	0.826336	-1.02026	0.554343	0.999869	-1.02884	0.322062	0.766798	-0.307296	0.387752	-0.0373615	0.918386	-0.84572	0.00204864
El97npnNzX5vojUJHg	ILMN_2710229	CCNG1	1.00826	0.825208	0.973891	1.01928	0.563984	0.90586	1.04297	0.208393	0.999869	-1.00621	0.859841	0.973168	-0.208787	0.562673	0.0772797	0.831957	0.345929	0.327518
iXBrSC_A6Pu3oZHkaQ	ILMN_2702233	CCNG1	1.00238	0.932629	0.988176	-1.00559	0.836123	0.97408	-1.00708	0.811219	0.999869	-1.03231	0.337274	0.775692	-0.263592	0.493142	0.18274	0.61334	0.234519	0.514285
lJ0qV6El4tBciyegU8	ILMN_2500276	CCNG1	1.05296	0.0715269	0.473149	-1.05998	0.178633	0.691774	-1.00063	0.979589	0.999869	-1.0466	0.236685	0.699877	0.123494	0.733938	-0.252602	0.481362	-0.079935	0.838022
lUu.su8vwJD3u646JQ	ILMN_2700233	CCNG2	1.02096	0.463057	0.857469	-1.03796	0.378142	0.829495	-1.05274	0.357918	0.999869	-1.01989	0.526682	0.871567	-0.141659	0.696264	-0.0995362	0.784409	-0.252182	0.482116
rQMhGtMIoALdrdjdIk	ILMN_1228850	CCNL1	-1.01948	0.646185	0.932998	-1.00827	0.789405	0.965935	-1.04527	0.322684	0.999869	-1.02294	0.488032	0.849409	0.13784	0.704139	0.527513	0.117111	-0.28847	0.418913
ECEe4M51HV58uVKq9I	ILMN_2758087	CCNT1	-1.048	0.317016	0.782891	1.01897	0.450193	0.859745	-1.01273	0.710636	0.999869	1.00896	0.754941	0.947564	-0.374588	0.286208	0.35501	0.314112	0.45417	0.187315
6nqen7fuB3fkReDnOg	ILMN_1227277	CCPG1	-1.0132	0.852311	0.977145	1.08101	0.0908633	0.564528	-1.01466	0.826057	0.999869	1.10773	0.0209539	0.300014	-0.437456	0.206123	0.283996	0.426486	0.559939	0.0923171
oUd750nptCdGNdefE0	ILMN_2888191	CCR5	-1.04298	0.105779	0.550948	1.03991	0.196021	0.705583	1.00739	0.833531	0.999869	1.00557	0.846067	0.970704	0.161764	0.655256	0.0797632	0.826624	0.363016	0.302534
TUwLZ9_e3OjuXh5QSo	ILMN_2685392	CCR5	NA	NA	NA	NA	NA	NA	-1.00424	0.86245	0.999869	-1.02747	0.140997	0.595457	NA	NA	NA	NA	-0.501359	0.139863
N5TAtn357c6O5eHlBI	ILMN_2685393	CCR5	NA	NA	NA	NA	NA	NA	-1.00275	0.934601	0.999869	-1.01428	0.557093	0.887394	NA	NA	NA	NA	-0.368498	0.29474
EHfXfyb_1ku6m6mu5M	ILMN_2752624	CCRL2	-1.03226	0.0753033	0.481698	-1.01747	0.326152	0.795492	-1.02149	0.349536	0.999869	-1.00083	0.968481	0.996055	0.0266157	0.941819	0.319121	0.368775	-0.323945	0.361168
ruOG_shu4I8dQ0fdeo	ILMN_1255422	CCRN4L	-1.4784	0.0022482	0.090903	1.19932	0.268819	0.761739	-1.04128	0.587634	0.999869	1.49932	0.0280601	0.343556	-0.00974745	0.978679	0.486889	0.153531	0.465448	0.175218
6Xovd.Q__CXfUBAM18	ILMN_2591440	CCRN4L	-1.33818	0.00305328	0.108914	1.06132	0.621316	0.924433	-1.01967	0.884037	0.999869	1.17074	0.0370358	0.384179	0.0252639	0.94477	0.506329	0.135347	0.216363	0.548247
3VUnRdwEiXTtK8.rXY	ILMN_1253618	CCS	-1.09408	0.00825586	0.171735	-1.01036	0.745979	0.96023	-1.05984	0.126288	0.999869	1.03774	0.25178	0.715624	0.0116464	0.974527	0.00607335	0.986715	0.168807	0.641078
QggvONqgjAdPR.3qvk	ILMN_1218488	CCT2	NA	NA	NA	-1.00107	0.950906	0.991315	NA	NA	NA	NA	NA	NA	NA	NA	0.32584	0.392164	NA	NA
okjooosTU0nu4oTTUk	ILMN_1247317	CCT3	1.06691	0.282556	0.76659	-1.02257	0.563445	0.90586	-1.03636	0.544435	0.999869	-1.05091	0.221406	0.686281	0.539644	0.107398	0.342403	0.332802	0.130767	0.718788
usiHkvefeaPjhPt3pQ	ILMN_2931411	CCT3	1.03655	0.26828	0.753851	-1.04135	0.246541	0.747732	1.02215	0.624813	0.999869	-1.01645	0.678793	0.923093	0.221556	0.538444	-0.356265	0.312281	0.41682	0.23079
use6eg4KEFF_9ft6Cc	ILMN_2663186	CCT4	1.04174	0.157956	0.643845	-1.02373	0.327521	0.795579	1.06372	0.177959	0.999869	1.06577	0.00948058	0.22061	-0.111085	0.759978	-0.122009	0.737042	0.62006	0.0558243
NbCXog3ggwHsU.FHuE	ILMN_2707308	CCT5	1.02109	0.527105	0.887374	1.0108	0.611166	0.920503	NA	NA	NA	-1.00406	0.862674	0.973789	-0.22414	0.533593	0.621911	0.0548855	NA	NA
uJ5xHXse42UUE9162E	ILMN_2962840	CCT6A	1.0328	0.462657	0.857469	-1.00575	0.878574	0.979644	1.05332	0.427384	0.999869	-1.00409	0.90421	0.985511	0.654811	0.0399045	0.0607946	0.867502	0.359461	0.307647
6epzwHpRw55LR7HCLo	ILMN_1259677	CCT8	-1.02111	0.558721	0.898335	1.01984	0.529227	0.891401	1.09525	0.406934	0.999869	1.02597	0.582907	0.893542	-0.0426686	0.906832	0.229776	0.523073	0.041529	0.909312
cUZL0EE3336Ph1Hp0k	ILMN_2767674	CCZ1	1.07836	0.0743916	0.48064	-1.03411	0.285738	0.773725	1.06191	0.0945693	0.999869	1.05332	0.0599857	0.457271	0.375272	0.285259	-0.235825	0.511878	-0.158122	0.662627
Hh3g1R2iC.B3pstFlo	ILMN_2742075	CD14	1.0252	0.235934	0.724315	1.05308	0.0535713	0.486596	-1.01481	0.65065	0.999869	1.10594	0.000522582	0.0631729	0.201965	0.575785	0.624697	0.053492	-0.619818	0.0559479
i43ksLeqIF4sRRxG_o	ILMN_1235688	CD151	1.0353	0.415013	0.837522	-1.00996	0.696701	0.94686	-1.0242	0.587425	0.999869	1.01413	0.523356	0.870019	0.378132	0.281307	-0.398844	0.28763	0.0180671	0.960491
HioB1BVEfjne13URKU	ILMN_2836710	CD151	-1.01728	0.630195	0.925892	1.03157	0.396723	0.835638	-1.01686	0.754743	0.999869	-1.01234	0.682564	0.924733	-0.145531	0.688308	-0.393159	0.261029	-0.187306	0.604343
ijeSwt6ogXixFHEb6s	ILMN_2492403	CD151	-1.03035	0.37883	0.820581	1.03151	0.300617	0.78161	1.01373	0.791791	0.999869	-1.02274	0.45495	0.832328	0.509498	0.132514	-0.159495	0.659845	-0.506352	0.135326
KiuAJy_oHzuNEuTTtQ	ILMN_2964560	CD163	1.04051	0.345379	0.803049	1.1209	0.0911339	0.564528	-1.04137	0.473492	0.999869	1.05648	0.0653449	0.470267	-0.121818	0.754882	-0.0261842	0.942761	-0.0673034	0.853439
NX_Ux_eRCSEeeh8gv0	ILMN_1246611	CD164	1.08712	0.0319091	0.335695	-1.04799	0.202649	0.708082	1.02328	0.605476	0.999869	-1.05342	0.168859	0.626742	-0.733862	0.0156866	-0.401371	0.250298	0.530739	0.114476
BgcgJMfXlQEhneK8vo	ILMN_2734212	CD1D1	1.01556	0.757905	0.959649	1.09623	0.0672203	0.522287	1.13689	0.0101294	0.591899	-1.01259	0.775001	0.95131	-0.0347353	0.924108	-0.289826	0.416631	-0.349264	0.322561
KD7VARJe6397fp6S90	ILMN_2785648	CD207	-1.0585	0.290691	0.771803	-1.03164	0.450024	0.859745	-1.0607	0.206249	0.999869	-1.13496	0.0012364	0.091195	0.341989	0.333425	0.0652409	0.857891	-0.119834	0.741595
9ilcbUBB4OEjel4naQ	ILMN_2591543	CD207	-1.05261	0.18607	0.677885	-1.07891	0.0165836	0.329267	-1.03906	0.268711	0.999869	-1.05224	0.0581908	0.452217	0.447333	0.194882	0.416439	0.264874	-0.0229642	0.949792
05.oROniFEUKHzqp5U	ILMN_2896843	CD248	-1.01327	0.536232	0.89081	1.01983	0.313546	0.788484	-1.00843	0.686299	0.999869	1.01385	0.483752	0.847246	-0.0861634	0.812911	0.28008	0.433166	0.155877	0.68881
Th5biIRzcSERIfXpfo	ILMN_3128992	CD27	-1.04741	0.0561513	0.432581	NA	NA	NA	NA	NA	NA	NA	NA	NA	-0.413385	0.235051	NA	NA	NA	NA
xVWugVXe8XvREJ8_OI	ILMN_1226800	CD274	-1.0071	0.87719	0.979977	1.0367	0.336934	0.801051	1.05486	0.233904	0.999869	1.0108	0.779586	0.951809	-0.243294	0.498194	0.0546958	0.88071	-0.293162	0.411039
x65z3onqMzF6ft3h5U	ILMN_1259610	CD276	1.02235	0.538634	0.891086	1.00424	0.841156	0.975269	1.01869	0.46683	0.999869	1.01476	0.682233	0.924733	0.023522	0.948574	0.00302522	0.993382	0.450242	0.191641
r48.qU_y06tfnjVw4g	ILMN_2689056	CD2BP2	-1.04924	0.0963106	0.535425	1.02027	0.510834	0.88065	1.01303	0.696532	0.999869	1.00053	0.987915	0.997313	-0.303312	0.39425	0.0140754	0.969216	0.313321	0.378024
9LSUT1R050hQQ068B0	ILMN_1230287	CD300LD	-1.07251	0.0589644	0.442036	1.02622	0.390873	0.831734	1.01059	0.735968	0.999869	1.00899	0.72146	0.936198	0.146141	0.687057	0.69826	0.0247148	-0.530579	0.114606
cwXRQF__GneXifkoVU	ILMN_2688416	CD300LG	-1.05386	0.339765	0.799598	-1.02428	0.487103	0.874397	-1.01377	0.635613	0.999869	1.0097	0.807021	0.959802	-0.685418	0.0286967	-0.608332	0.0620212	-0.0452761	0.901161
Qe0gKAF3eN4oROvFF4	ILMN_1235750	CD320	-1.04077	0.0510953	0.417216	NA	NA	NA	NA	NA	NA	NA	NA	NA	-0.0821511	0.821502	NA	NA	NA	NA
cI24IxUsSW36KgelWg	ILMN_2697415	CD3D	-1.01723	0.546167	0.893542	NA	NA	NA	NA	NA	NA	NA	NA	NA	-0.021019	0.954041	NA	NA	NA	NA
WWBPSBOp1KeCyd_7VU	ILMN_1246695	CD3EAP	-1.07024	0.0312116	0.330777	1.06011	0.0177898	0.334059	-1.04279	0.166015	0.999869	-1.04317	0.113721	0.55751	-0.685515	0.0286651	0.495552	0.145255	0.271019	0.448806
BafzfZ4rTSTffX5364	ILMN_2722784	CD3G	NA	NA	NA	-1.00937	0.691241	0.945754	NA	NA	NA	1.05852	0.0156805	0.274265	NA	NA	-0.448937	0.193091	NA	NA
rir7T_F1O7ne6w7FW4	ILMN_3115796	CD40	1.00626	0.726561	0.951857	NA	NA	NA	NA	NA	NA	1.01028	0.590672	0.896036	-0.700271	0.0241277	NA	NA	NA	NA
icq3eu4Kt6guiKpIC4	ILMN_3114585	CD44	-1.01431	0.653103	0.934148	1.02097	0.243197	0.74434	1.01728	0.461943	0.999869	1.05963	0.0202245	0.296413	-0.4741	0.16626	-0.605739	0.0634498	-0.0113507	0.975174
N6_pA1bulXe7nOM_Ok	ILMN_2744337	CD47	-1.03695	0.305805	0.778535	1.06873	0.0738509	0.538748	-1.03072	0.558526	0.999869	1.00874	0.761652	0.948514	-0.598	0.0678411	0.247096	0.491288	-0.110444	0.76133
THnlFNLJiITVBUagq8	ILMN_2910934	CD52	-1.07066	0.179875	0.671088	-1.02509	0.725629	0.952332	-1.14417	0.0236383	0.796032	1.04457	0.372874	0.795937	0.0471303	0.897131	-0.404599	0.246149	-0.574272	0.0825271
rtLesl_DxPlMAQVILM	ILMN_2657478	CD53	1.00157	0.958082	0.990956	1.00008	0.998021	0.999758	1.05851	0.289195	0.999869	-1.01228	0.513023	0.866906	0.332181	0.348367	-0.158306	0.684161	0.0398572	0.912951
HVJOxe8UIQSxtNQwgQ	ILMN_1248714	CD55	1.03112	0.287157	0.769286	1.02231	0.641032	0.931552	1.03819	0.435402	0.999869	-1.00173	0.93957	0.991044	0.385984	0.270607	0.21019	0.559991	0.0485826	0.893976
fmlEH6O1RN3gz5ep3k	ILMN_1228942	CD59A	-1.05777	0.140653	0.616228	1.14193	0.00160498	0.12507	1.06872	0.21412	0.999869	1.02173	0.576574	0.893297	0.0619097	0.86509	-0.482763	0.157571	-0.500144	0.140981
0_d1wXo9e3c57JaCkI	ILMN_2660766	CD59B	1.00984	0.847378	0.976692	-1.0192	0.740813	0.958728	1.05333	0.324348	0.999869	-1.0086	0.850587	0.972128	0.0810995	0.823757	-0.214478	0.551822	0.0819443	0.821946
KljyG6SkxAkDntLqH4	ILMN_2792143	CD59B	-1.02618	0.313523	0.780107	1.00543	0.756281	0.961854	NA	NA	NA	1.00226	0.923216	0.988213	-0.273187	0.445041	0.23798	0.537492	NA	NA
ueoATVaTpQoSLVY9_c	ILMN_2653617	CD63	1.00786	0.840201	0.976534	-1.00627	0.88718	0.981026	1.01816	0.69232	0.999869	1.19111	4.0908e-06	0.00390671	0.620689	0.0555043	0.112502	0.756993	0.173842	0.631006
KDsquqpv63.Touj3Uo	ILMN_3128907	CD63	-1.0602	0.116276	0.56768	1.03089	0.347121	0.809668	-1.00593	0.842301	0.999869	1.09037	0.00313404	0.128428	0.0867848	0.811582	0.174548	0.629599	-0.382538	0.275275
riGmniWaSiLHiCbaok	ILMN_3052430	CD63	NA	NA	NA	1.01169	0.658093	0.93702	-1.00213	0.931072	0.999869	1.00111	0.960824	0.995149	NA	NA	0.172478	0.633729	-0.283826	0.426776
6pkg9N32InUJ1fqUCc	ILMN_2689785	CD68	1.01565	0.637734	0.929593	1.03255	0.609371	0.919329	1.00854	0.833525	0.999869	1.08185	0.083367	0.50314	0.493456	0.147232	0.0412974	0.909816	-0.362448	0.303349
9EgooZ6Kl_enFnNwKg	ILMN_3089584	CD74	-1.14855	0.183793	0.674916	-1.04721	0.70194	0.948111	-1.18173	0.170364	0.999869	1.20548	0.0467739	0.421397	-0.0599588	0.869311	-0.331583	0.349289	-0.618514	0.0566167
B_Ieu3v021ShGkDgtI	ILMN_1221817	CD74	-1.14132	0.288973	0.770901	-1.00894	0.941282	0.990585	-1.16598	0.174767	0.999869	1.15718	0.180237	0.640353	-0.077647	0.831168	-0.326344	0.357416	-0.706779	0.0222935
NeqMh_FQp96i5Tuo3s	ILMN_2610822	CD79B	-1.03874	0.227484	0.71617	-1.01847	0.547262	0.897183	NA	NA	NA	1.01419	0.589883	0.895625	-0.290604	0.415323	-0.384734	0.272295	NA	NA
KsJXfOX0OR89.cG7Rc	ILMN_2631093	CD81	1.02658	0.44433	0.850794	1.01371	0.719548	0.951616	-1.01916	0.622034	0.999869	-1.05858	0.167754	0.624953	-0.319188	0.368669	0.352412	0.317918	-0.401251	0.250453
TfTK.1O.e6iEqykPfU	ILMN_2747196	CD82	-1.01905	0.639739	0.931231	1.00916	0.802633	0.967782	-1.02936	0.545677	0.999869	-1.00157	0.960332	0.995149	-0.433402	0.210842	-0.416481	0.264821	-0.506654	0.135054
E633u4HXXiAboh6dJk	ILMN_2865016	CD83	-1.04599	0.0843029	0.5042	NA	NA	NA	NA	NA	NA	NA	NA	NA	-0.0356062	0.92221	NA	NA	NA	NA
6lud.efPdPWO_k.e9Y	ILMN_2754698	CD84	1.00106	0.959862	0.99126	-1.00145	0.962566	0.992064	-1.01424	0.657357	0.999869	1.00178	0.931466	0.989082	-0.453378	0.220326	0.0592637	0.870815	-0.368273	0.295059
xWekqdOfsO7U349Fe4	ILMN_1217041	CD86	-1.02486	0.38633	0.824953	1.00144	0.952423	0.991315	-1.03478	0.25325	0.999869	1.00053	0.984921	0.997198	-0.483563	0.156783	-0.0420443	0.90819	-0.0939146	0.796364
NZ6Sp05_w7tTfj0V7k	ILMN_2743244	CD86	1.00721	0.832981	0.975985	1.04487	0.104717	0.585836	-1.02994	0.388094	0.999869	1.01707	0.513359	0.866906	-0.496115	0.144727	-0.7387	0.0146706	-0.313829	0.377209
ikaH4EFIdeyG71IHxo	ILMN_1216386	CD86	NA	NA	NA	NA	NA	NA	NA	NA	NA	1.00745	0.697833	0.928164	NA	NA	NA	NA	NA	NA
ZclqFeiCHkDXREiCUU	ILMN_2741169	CD8B1	NA	NA	NA	NA	NA	NA	NA	NA	NA	-1.02104	0.364916	0.790596	NA	NA	NA	NA	NA	NA
9Hnukyetf6JL83aEXk	ILMN_2725414	CD9	1.28247	0.000118716	0.0205595	1.07766	0.309126	0.787224	-1.00246	0.964848	0.999869	1.04123	0.390247	0.80273	0.285277	0.424311	0.264251	0.460652	0.214905	0.551013
oX.tKrz7A7yw.ZdCV0	ILMN_1226829	CD93	-1.00337	0.920314	0.987411	1.00155	0.936096	0.990198	1.03151	0.358836	0.999869	1.03426	0.210588	0.67555	-0.522091	0.121622	0.000852363	0.998135	-0.256326	0.474698
BAVJDiV5RqkKrZ6158	ILMN_2814168	CD97	-1.0215	0.556043	0.897557	-1.04022	0.0932637	0.567168	-1.04289	0.100609	0.999869	1.00714	0.797658	0.956148	-0.163918	0.65091	-0.321745	0.364628	-0.0713913	0.844625
iegOpeTrR6iQsRIvQc	ILMN_2694175	CD97	-1.02193	0.57695	0.906421	1.02257	0.611997	0.920802	-1.05174	0.251407	0.999869	1.07722	0.0457872	0.419138	0.25576	0.475708	-0.256382	0.474598	-0.433435	0.210803
QHoDqXk60eokLESL0E	ILMN_2694170	CD97	1.02396	0.545344	0.893542	-1.05237	0.253788	0.75422	1.0178	0.650518	0.999869	1.01216	0.717812	0.935467	0.271213	0.448469	-0.209112	0.562051	-0.741546	0.0140948
unqCKQR0XwgHVwd_54	ILMN_1230457	CD99L2	-1.0043	0.949105	0.989602	-1.01009	0.724353	0.951616	-1.03513	0.337743	0.999869	-1.05079	0.058278	0.452217	-0.598894	0.0673244	-0.761426	0.0105053	0.199126	0.581276
isoSlR5dJR_rbryxS8	ILMN_2663576	CD99L2	1.04456	0.369253	0.815605	-1.01062	0.742934	0.959275	1.00547	0.89519	0.999869	1.07483	0.0177218	0.289315	-0.0849448	0.815518	-0.828654	0.00304972	0.399847	0.25227
lrfc6FtF3_SoHLSFCU	ILMN_2959974	CDAN1	1.0093	0.812381	0.971869	1.01605	0.443033	0.856536	1.02292	0.458993	0.999869	-1.00613	0.77035	0.950653	-0.619322	0.0562021	-0.301514	0.430412	0.0707137	0.846085
Bp.zPTuz8XoAIqKl.o	ILMN_1224222	CDC123	-1.00683	0.821972	0.973448	-1.0437	0.0994509	0.575873	NA	NA	NA	NA	NA	NA	0.197879	0.583694	0.2921	0.412815	NA	NA
0dHvl.ryoM4cgHsu5c	ILMN_2729708	CDC14B	-1.01608	0.817206	0.972606	1.0254	0.57933	0.910272	1.08813	0.0940676	0.999869	-1.02222	0.618708	0.907211	-0.494694	0.146062	0.0759928	0.834722	-0.538873	0.108
Knhd5Huy75Teuj7u4c	ILMN_1244296	CDC14B	1.00732	0.773366	0.964653	1.02305	0.415094	0.843432	1.0138	0.659017	0.999869	-1.00026	0.993704	0.998939	-0.482192	0.158135	0.0249134	0.945536	-0.275872	0.440399
9UrovUpSUOMRCgNe3Q	ILMN_2874816	CDC14B	-1.00156	0.984269	0.997244	1.01765	0.677586	0.944374	1.01171	0.732489	0.999869	-1.00012	0.997701	0.999376	-0.611215	0.0604582	0.0468966	0.897639	-0.573934	0.08275
37xDn60eT4DsTao9oI	ILMN_2709525	CDC16	-1.02756	0.418624	0.840059	-1.0663	0.0618063	0.509422	1.00254	0.949992	0.999869	-1.01804	0.613686	0.906425	0.688186	0.0278039	-0.196734	0.585917	0.0860601	0.813132
TJ44h3Gvumef4joV5U	ILMN_2867899	CDC20	1.03715	0.185623	0.67707	NA	NA	NA	NA	NA	NA	NA	NA	NA	0.158464	0.661934	NA	NA	NA	NA
fGeG8l5JEfTHidNXQc	ILMN_1223168	CDC23	-1.04012	0.136853	0.608046	1.01366	0.718863	0.951616	-1.00451	0.841108	0.999869	-1.00523	0.786894	0.95289	0.215943	0.549043	0.278628	0.435655	0.0475364	0.896249
Nl7RiiIAllQueelAxQ	ILMN_2773110	CDC25A	1.07334	0.0120093	0.213786	NA	NA	NA	NA	NA	NA	NA	NA	NA	-0.165782	0.647155	NA	NA	NA	NA
KVKKBI06oSODVKIkk4	ILMN_2991534	CDC27	1.00862	0.663103	0.937587	NA	NA	NA	NA	NA	NA	1.01836	0.44603	0.827198	-0.815803	0.00400625	NA	NA	NA	NA
QQnZIKZ556B4Kp5KKI	ILMN_2763115	CDC34	1.09328	0.00477553	0.136204	-1.02048	0.530762	0.891401	-1.0178	0.59098	0.999869	-1.02501	0.485725	0.847246	0.303958	0.393192	-0.464242	0.176489	0.0447523	0.9023
HSWOqRcFe6A6HoPvg0	ILMN_2749686	CDC37L1	-1.08035	0.0376322	0.360153	1.01352	0.668535	0.941879	-1.06628	0.085556	0.999869	1.00242	0.926871	0.989082	-0.662912	0.0366928	-0.18584	0.607227	0.41511	0.232906
3UkxKJnJ.rz.4u4._k	ILMN_2918032	CDC37L1	-1.00245	0.942687	0.988746	1.03987	0.0655634	0.521109	-1.06232	0.153827	0.999869	-1.03783	0.276733	0.733908	-0.468941	0.171567	-0.0984394	0.786738	0.335499	0.343275
Tkl7hL0g07VU9676OQ	ILMN_2673926	CDC37L1	1.00082	0.975571	0.994448	1.0094	0.76661	0.963585	-1.00752	0.836023	0.999869	-1.0396	0.191474	0.652365	0.549366	0.0999932	-0.350645	0.320519	0.366248	0.297926
36A6UAHkO6NQinv9v4	ILMN_1242724	CDC37L1	1.00886	0.684167	0.943417	-1.00936	0.663366	0.939228	NA	NA	NA	NA	NA	NA	0.388688	0.266975	-0.190383	0.598307	NA	NA
0uqJMf8FBOqFLSpzVc	ILMN_2946862	CDC42	1.01446	0.598506	0.91462	-1.03063	0.406954	0.840283	1.0213	0.756401	0.999869	1.02435	0.602498	0.904094	-0.337404	0.340369	-0.239866	0.504454	-0.2751	0.441731
rXV9VvpufrhGPSriR8	ILMN_2867696	CDC42BPB	1.00369	0.905609	0.985273	1.03831	0.176493	0.689039	-1.0312	0.495732	0.999869	1.01328	0.639636	0.911788	-0.543682	0.104282	-0.102597	0.777918	0.223734	0.534354
9qqJPBOboA5wS9_e6A	ILMN_1250030	CDC42EP1	-1.02764	0.3671	0.81519	1.01635	0.435585	0.852645	1.01864	0.690517	0.999869	1.0272	0.183172	0.643379	-0.0645904	0.859297	0.092978	0.79836	0.293405	0.410633
EVdf76zb6c51Uet.u8	ILMN_1239294	CDC42EP2	1.02325	0.354172	0.807109	-1.01187	0.584258	0.912619	-1.01704	0.491195	0.999869	1.02875	0.308926	0.758417	-0.326921	0.356516	0.331088	0.350052	-0.505455	0.136134
fSYLdSbzj.Hf5M9iQU	ILMN_2733185	CDC42EP3	-1.00218	0.943353	0.988785	-1.00935	0.590521	0.914228	1.01485	0.566644	0.999869	1.00416	0.843169	0.970205	0.154411	0.670166	0.177502	0.623719	-0.0442067	0.903487
Zcj0hXgudHqVeErnXE	ILMN_2728431	CDC42EP4	-1.02704	0.470938	0.861745	-1.00246	0.932606	0.98955	-1.01318	0.775429	0.999869	1.11694	0.0179648	0.289315	0.0754005	0.835996	0.471438	0.168986	-0.154151	0.670694
0IuSRVCFZ550DnhdSc	ILMN_2592823	CDC42EP5	1.01549	0.561649	0.899963	1.0161	0.357329	0.814987	NA	NA	NA	1.01091	0.570951	0.891324	-0.352658	0.317556	-0.490963	0.149604	NA	NA
flQCA5RRSNX0FLhUKk	ILMN_3163014	CDC42SE1	NA	NA	NA	NA	NA	NA	-1.03245	0.141658	0.999869	1.00393	0.872057	0.975225	NA	NA	NA	NA	-0.574012	0.0826987
H3_JEt966Md15NicX0	ILMN_1259946	CDC42SE1	-1.01643	0.58259	0.909523	1.04289	0.221732	0.720641	-1.04294	0.185703	0.999869	1.08783	0.012437	0.250568	-0.60203	0.0655308	0.0431619	0.905759	0.395853	0.25748
xeN.m9bvMh_h1KMOKs	ILMN_2754425	CDC5L	1.01741	0.53078	0.889264	1.01241	0.634327	0.928334	1.03072	0.412271	0.999869	-1.05222	0.260505	0.722779	-0.333449	0.346416	0.0324238	0.929147	-0.0505664	0.889668
ZRLo53lEojYvnr9cdI	ILMN_2799969	CDC5L	1.00718	0.771395	0.963382	-1.03984	0.174642	0.684837	1.02716	0.5795	0.999869	-1.04203	0.173442	0.63004	-0.182816	0.61319	0.274793	0.442262	0.300044	0.39962
ufc.sRO0H6h9831PNU	ILMN_1216938	CDC73	1.01291	0.65027	0.933	-1.03583	0.128061	0.618749	-1.02147	0.410303	0.999869	1.01141	0.596063	0.899842	0.0584578	0.87256	-0.485431	0.154952	-0.25884	0.470222
o.l__iJyp7notNVCpE	ILMN_1225182	CDCA3	1.03085	0.206328	0.699672	-1.0381	0.230401	0.730998	-1.00338	0.866928	0.999869	-1.09587	0.0109084	0.2322	0.293658	0.410211	-0.171337	0.63601	0.0295957	0.935316
ZaR7SHUVTs1._.d_58	ILMN_1214671	CDCA4	1.01768	0.621762	0.923561	-1.0048	0.838712	0.974781	-1.01671	0.55173	0.999869	-1.0104	0.68477	0.925413	-0.02546	0.944342	0.538673	0.108157	-0.201873	0.575964
KOVgUVJFE51O0Luxug	ILMN_2809202	CDCA4	1.0094	0.625397	0.924944	-1.00275	0.90675	0.984801	NA	NA	NA	1.03534	0.110332	0.552767	-0.429301	0.21568	0.172018	0.634649	NA	NA
i46gul.yI6sn_Bd3lI	ILMN_1221568	CDCA7	1.03168	0.284828	0.767851	1.01774	0.481527	0.871946	1.01447	0.716624	0.999869	-1.05747	0.0254027	0.328712	0.240575	0.503157	0.068324	0.851237	0.414172	0.23407
T.uqroArCU_AW93COQ	ILMN_2628629	CDH1	-1.05451	0.441394	0.850351	-1.00736	0.905509	0.984801	1.07097	0.4772	0.999869	-1.01782	0.712295	0.933329	0.103022	0.777017	0.392312	0.262149	0.189725	0.599596
HRN0qDgXRVSpEX5IOQ	ILMN_2866951	CDH5	-1.00642	0.780236	0.967152	1.03181	0.106789	0.588468	NA	NA	NA	-1.01859	0.340993	0.776819	-0.470565	0.169886	-0.252611	0.481345	NA	NA
rWf6bo54QR8TcnSZWE	ILMN_2749556	CDHR5	-1.17113	0.00205863	0.0863595	-1.04492	0.393764	0.833285	-1.06134	0.230742	0.999869	1.06353	0.168466	0.626012	0.0911414	0.802276	-0.146328	0.686674	-0.400797	0.25104
rvRKT7d5UXn87VyelE	ILMN_1224421	CDIPT	-1.01268	0.684511	0.943417	1.02867	0.304583	0.7841	1.00896	0.865658	0.999869	-1.03204	0.310509	0.759182	-0.339078	0.337825	-0.664127	0.0362266	0.666197	0.0354416
ZKLSHjtPoXqsUp6oqA	ILMN_3101385	CDIPT	-1.03015	0.169187	0.660223	NA	NA	NA	NA	NA	NA	NA	NA	NA	-0.195043	0.589207	NA	NA	NA	NA
QKL_IJ4Fo_mKkXOk24	ILMN_2633872	CDK10	-1.01371	0.581725	0.9092	-1.01209	0.604582	0.918614	-1.03144	0.416297	0.999869	1.08195	0.0125297	0.250568	0.741861	0.0140321	0.407461	0.242502	0.56384	0.0895825
0hVqSiokKvrweiyjH4	ILMN_2646209	CDK10	-1.05437	0.236771	0.724423	1.03019	0.268699	0.761739	1.02073	0.584729	0.999869	1.00149	0.956488	0.994823	-0.550613	0.0990673	0.117326	0.746853	-0.245653	0.493905
clgm8KL_IJ4Fo_mKkU	ILMN_1255741	CDK10	NA	NA	NA	-1.00429	0.862504	0.9768	-1.006	0.83105	0.999869	1.01834	0.470641	0.840166	NA	NA	0.0650898	0.858218	-0.0983857	0.80118
BX0mLNXMEF1kIj_qf4	ILMN_2641705	CDK11B	-1.00442	0.891275	0.983553	1.001	0.976556	0.994551	-1.03099	0.507984	0.999869	-1.02187	0.451456	0.830234	-0.301946	0.396489	0.19293	0.593328	-0.0818809	0.822081
BqieIjRYOiNENKB0Uw	ILMN_1241980	CDK11B	1.01616	0.610455	0.920758	1.00123	0.940152	0.990429	NA	NA	NA	1.03897	0.0648262	0.468298	-0.383294	0.274247	-0.437777	0.205752	NA	NA
HRCjEqhE8kTSekitik	ILMN_3118569	CDK13	1.0159	0.634508	0.927578	1.01998	0.382788	0.830393	-1.00527	0.866768	0.999869	-1.04124	0.106783	0.547334	-0.712935	0.0206492	0.10096	0.781387	0.160949	0.656904
6nviyqd5Sg_FJ8uKJQ	ILMN_2757150	CDK16	-1.02984	0.519045	0.882781	1.0319	0.136411	0.632199	-1.00423	0.888419	0.999869	1.01027	0.600083	0.902244	-0.321291	0.365343	-0.191805	0.595525	-0.244941	0.495196
fkkvq6V_6EiTPccLr4	ILMN_2644664	CDK19	1.014	0.550562	0.89518	-1.02248	0.160305	0.667252	1.01837	0.620783	0.999869	1.01056	0.679481	0.923181	-0.327701	0.355302	0.0148027	0.96985	-0.117903	0.745643
fqfkbR3re9NuvRKkK4	ILMN_2717613	CDK2	1.02983	0.386377	0.824953	1.05748	0.15598	0.659478	1.02929	0.415628	0.999869	1.04357	0.212845	0.677556	-0.216004	0.548926	0.0465059	0.898488	0.416415	0.23129
otLujo.vlO5H_o.7D4	ILMN_1233064	CDK2	1.1076	0.0395963	0.37188	1.08382	0.107963	0.588468	1.02681	0.495267	0.999869	1.05278	0.127442	0.579836	-0.372624	0.288946	-0.0546654	0.880776	0.443746	0.198922
Tt8k9l.3flJS96o9Io	ILMN_2770759	CDK2	-1.00207	0.922137	0.987668	1.02512	0.4001	0.837484	1.00018	0.994462	0.999869	-1.04241	0.054369	0.443646	-0.0669262	0.864167	0.11869	0.743993	0.155911	0.667115
9inl_SOaCSE9eg1HSw	ILMN_1238557	CDK20	-1.0331	0.48224	0.868653	-1.05514	0.0526969	0.486102	-1.07851	0.0425211	0.928817	1.02068	0.573196	0.891324	-0.450988	0.190815	-0.359963	0.306923	0.486634	0.153779
3Xq797cPkX7e_e8qAo	ILMN_2627072	CDK20	1.00361	0.926353	0.988135	-1.05278	0.0481871	0.472261	-1.03903	0.310601	0.999869	1.02699	0.367383	0.79256	-0.681303	0.03006	-0.0358425	0.921695	0.199631	0.580297
i0ah_LnT_omItSCeKU	ILMN_2942930	CDK20	-1.04604	0.121412	0.576593	-1.0178	0.397376	0.836171	-1.00525	0.823892	0.999869	-1.00139	0.949142	0.99291	-0.150022	0.679115	-0.620018	0.055846	0.181943	0.614915
NkiZefdXpfZlUL59c0	ILMN_2627093	CDK2AP2	1.13664	0.00405646	0.125465	-1.01793	0.644015	0.931908	-1.10669	0.209566	0.999869	-1.00366	0.940995	0.991877	0.495961	0.144871	0.0681125	0.851693	0.409657	0.239724
odOwXlH1F92eJy8gXY	ILMN_1216721	CDK5	-1.04667	0.0170944	0.2479	-1.01531	0.416864	0.843432	-1.00759	0.701272	0.999869	-1.03192	0.231367	0.694624	-0.387619	0.268408	0.138385	0.703013	-0.564764	0.113111
H3koUc4CHT4bPkYXic	ILMN_2602821	CDK5RAP1	1.0777	0.148669	0.628909	-1.00812	0.819443	0.970688	1.03952	0.393266	0.999869	1.08531	0.186097	0.647998	0.22688	0.557174	0.188253	0.602482	0.201794	0.576115
Zhf7paDjkBfCuP9Xhk	ILMN_1249441	CDK5RAP1	1.05544	0.234857	0.723714	1.05394	0.237563	0.738206	1.02533	0.443149	0.999869	-1.01202	0.896159	0.983241	0.744195	0.0214769	0.136337	0.707245	0.437492	0.206081
lru11CxIr7SRT0XU7k	ILMN_2604985	CDK5RAP1	NA	NA	NA	1.01681	0.356682	0.814518	-1.01437	0.486137	0.999869	-1.00278	0.929274	0.989082	NA	NA	0.280751	0.432018	0.1944	0.59046
xvngnfeirdLVRQaUu8	ILMN_2842859	CDK5RAP2	1.00174	0.941162	0.988746	-1.00539	0.778744	0.965611	NA	NA	NA	-1.04412	0.0616652	0.461896	-0.421705	0.224807	0.0955366	0.792911	NA	NA
Hpe0l8KRH559y_0Lik	ILMN_1214934	CDK5RAP3	-1.02753	0.605121	0.916959	-1.19043	0.000952664	0.10974	-1.06673	0.125327	0.999869	-1.03104	0.524655	0.870461	0.0172841	0.962202	-0.0212921	0.953445	0.386182	0.27034
0MQCTi6YXW4pGuF12I	ILMN_2726092	CDK8	1.00118	0.975601	0.994448	1.08357	0.0974745	0.571639	1.00582	0.835933	0.999869	1.05204	0.160821	0.617052	-0.514934	0.127742	-0.0297037	0.93508	-0.0378998	0.917213
6znehdPhCeeuehVmSY	ILMN_2683933	CDK9	1.02862	0.202247	0.695374	1.00183	0.918716	0.988284	-1.04663	0.0826338	0.999869	-1.01971	0.306678	0.7582	0.106533	0.769585	-0.476445	0.16388	0.23933	0.505437
QpFRAf0BAU41.XhEWE	ILMN_2625114	CDKAL1	-1.01172	0.655609	0.93459	-1.01965	0.452265	0.860484	-1.02187	0.577849	0.999869	1.01952	0.432916	0.824179	-0.260855	0.466648	0.301887	0.396586	-0.0346409	0.924314
fXhBoqHm0nF8w7kt_I	ILMN_1242674	CDKL2	-1.02689	0.299554	0.774676	-1.02981	0.194116	0.702591	1.01596	0.513658	0.999869	1.01213	0.585817	0.893647	0.531908	0.113531	0.127903	0.724744	0.258361	0.471073
ceEGioebScXzDuS34s	ILMN_2657790	CDKL2	-1.02484	0.206384	0.699672	-1.05075	0.0192612	0.334829	-1.00276	0.91292	0.999869	1.03308	0.180651	0.640917	0.152732	0.673584	0.239766	0.504638	-0.550989	0.0987895
cQaKh5tJxfMO5Lfi.k	ILMN_2657791	CDKL2	-1.00328	0.853329	0.977145	1.02126	0.455838	0.862512	NA	NA	NA	NA	NA	NA	0.42108	0.225567	-0.0192096	0.957995	NA	NA
KTXreh7cV8lZFUIE7M	ILMN_2634083	CDKN1A	NA	NA	NA	NA	NA	NA	-1.22774	0.00599585	0.509385	NA	NA	NA	NA	NA	NA	NA	-0.153646	0.693088
ifqpwqJ0ShHiQ6eNf0	ILMN_2846775	CDKN1A	NA	NA	NA	1.00299	0.866768	0.9768	-1.04835	0.0996987	0.999869	NA	NA	NA	NA	NA	-0.208351	0.563507	-0.0328526	0.928212
0lTFB5UqddtZSvcDAg	ILMN_2708203	CDKN1C	-1.06873	0.128252	0.589608	1.03337	0.359916	0.816118	-1.02498	0.525658	0.999869	1.0691	0.0617814	0.461896	-0.177746	0.623233	-0.332654	0.347638	-0.267383	0.455154
HpfTU9w03kh24p8AEA	ILMN_1236906	CDKN2AIPNL	1.03966	0.372974	0.816859	1.02619	0.271382	0.762883	-1.02537	0.454748	0.999869	1.01455	0.613107	0.906425	-0.260761	0.466814	-0.263293	0.46234	0.49211	0.148509
uqoRZfYfpSvc6CA4rQ	ILMN_1228366	CDKN2C	1.01393	0.57038	0.904202	1.02389	0.416662	0.843432	1.05634	0.125284	0.999869	-1.00334	0.923661	0.988287	0.77232	0.00883918	0.507214	0.134551	0.407755	0.242129
Eru_hAgqnXEpBJTcBo	ILMN_1225214	CDKN2D	1.00131	0.941626	0.988746	NA	NA	NA	NA	NA	NA	NA	NA	NA	-0.415261	0.232718	NA	NA	NA	NA
N57ohyoZMiS.rn6y4U	ILMN_2975345	CDO1	-1.03745	0.366077	0.814418	-1.03562	0.573393	0.910021	-1.04251	0.620567	0.999869	-1.03254	0.432248	0.824179	-0.370129	0.292442	-0.591239	0.0718366	-0.439546	0.203713
ukmPXth1fESz433h7o	ILMN_1255513	CDR2	NA	NA	NA	NA	NA	NA	NA	NA	NA	1.03372	0.0917516	0.517254	NA	NA	NA	NA	NA	NA
9l_fVTiHwg0RIX6H9c	ILMN_2730463	CDT1	1.08157	0.0168879	0.247244	-1.00306	0.920489	0.988632	1.04119	0.194954	0.999869	-1.01325	0.540961	0.878751	0.159668	0.659496	-0.242613	0.499434	0.0374547	0.918183
ln0dSbhEQESPe.qvOs	ILMN_2673894	CDV3	-1.03113	0.365914	0.814418	1.10289	0.0370945	0.426694	1.08209	0.0791831	0.999869	1.01318	0.720109	0.936198	0.290922	0.414789	0.164871	0.64899	0.486775	0.153642
Hh9P6kUgG8EX4lEB9U	ILMN_3150963	CDV3	1.05627	0.0870733	0.512963	1.13816	0.00135604	0.123558	1.03817	0.504914	0.999869	1.08657	0.0437572	0.411655	-0.110666	0.76086	-0.162655	0.653457	0.233817	0.515583
imU_ek24_i_6eq6dww	ILMN_3126609	CEACAM1	-1.01665	0.893196	0.983782	-1.02714	0.633352	0.928202	1.01567	0.761726	0.999869	-1.01979	0.616258	0.906721	-0.552691	0.0975367	0.702073	0.02361	-0.0968119	0.790198
0k24_i_6eq6dwySp6Q	ILMN_2683560	CEACAM1	1.00822	0.921387	0.987411	1.04489	0.229122	0.729582	-1.00081	0.979266	0.999869	-1.03823	0.402151	0.808517	-0.602366	0.0653402	0.531749	0.113659	-0.112684	0.756609
9CaugSeJbgehGeapN8	ILMN_1247147	CEBPA	1.03003	0.694318	0.944148	1.03887	0.361838	0.81624	-1.00908	0.802995	0.999869	-1.00241	0.933955	0.989082	0.141647	0.696289	-0.0906699	0.803282	-0.254051	0.478764
BEmRav2ofjkNaNAbp4	ILMN_2756435	CEBPB	1.03458	0.582066	0.909302	1.16207	0.0207325	0.345939	1.03942	0.548356	0.999869	1.12106	0.0696036	0.480416	0.50122	0.13999	-0.0847173	0.816005	0.121456	0.738199
B0dKJyEd5kF31lI1eI	ILMN_3029849	CEBPE	1.03903	0.436114	0.846663	1.0124	0.758518	0.963327	1.03577	0.124237	0.999869	1.01698	0.701572	0.929658	-0.472861	0.167525	-0.192985	0.593219	-0.0867468	0.811663
KuqSgilPyGfx.rX.Lc	ILMN_2972026	CEBPG	-1.00676	0.741757	0.955803	NA	NA	NA	NA	NA	NA	NA	NA	NA	-0.0817314	0.822402	NA	NA	NA	NA
9WRLkG87oB_6KiJf60	ILMN_1257102	CECR5	-1.01459	0.605186	0.916959	1.00382	0.900122	0.984451	1.0135	0.766737	0.999869	-1.05554	0.0606449	0.459358	-0.518541	0.124634	-0.175521	0.627659	-0.357297	0.310781
Kul1UI6d8n_Q4heCwk	ILMN_2693403	CELA1	-1.41922	0.000727936	0.0485355	-1.28202	0.00183549	0.130894	-1.15772	0.0477444	0.951796	-1.10261	0.120475	0.566957	-0.363912	0.301254	-0.0410466	0.910362	0.0376581	0.91774
rVWQlNbfRSrdQcT4eg	ILMN_2674620	CELA2A	-1.13951	0.000294835	0.0326197	-1.0715	0.0225	0.356627	NA	NA	NA	-1.00245	0.934775	0.989153	-0.541652	0.132	0.344405	0.329796	NA	NA
HklcckTlu67_zX7gRE	ILMN_2667972	CELF1	-1.03531	0.380873	0.821483	-1.05789	0.0235543	0.359149	-1.07446	0.227072	0.999869	-1.02431	0.336306	0.77545	-0.245339	0.494474	-0.00967837	0.978831	0.366794	0.297152
KiSVxyROW7rv7NfuBE	ILMN_2667971	CELF1	-1.03116	0.368526	0.815276	-1.00291	0.895836	0.98325	-1.04219	0.457164	0.999869	1.00027	0.994008	0.998939	-0.64122	0.0457083	0.631033	0.0504107	0.249626	0.486716
BOV.qDtu2lCv9MhCSE	ILMN_1221266	CELF1	1.02463	0.286983	0.769286	-1.01287	0.528824	0.891401	-1.0231	0.472277	0.999869	-1.03802	0.115186	0.560112	0.337633	0.34002	-0.177796	0.623134	0.676527	0.0316966
0_e.I2C..eFfe10_4E	ILMN_1252673	CELF2	1.09111	0.0256686	0.299716	1.04287	0.230896	0.731478	-1.0081	0.785549	0.999869	-1.04196	0.303299	0.756829	-0.521749	0.12191	-0.249346	0.487221	-0.156054	0.666823
9Rf_eB4dEvIQ1Ovw5E	ILMN_2594575	CELF2	1.03733	0.122448	0.577967	1.01468	0.575886	0.91009	NA	NA	NA	NA	NA	NA	0.437748	0.205786	0.315988	0.373758	NA	NA
KRlF0grgv.j2NEHPJA	ILMN_1235423	CELSR1	NA	NA	NA	1.00166	0.933918	0.98955	-1.00079	0.989544	0.999869	NA	NA	NA	NA	NA	0.431489	0.213091	0.102513	0.778095
oVzp4K.SEVjF5TrOvM	ILMN_1236574	CENPA	1.08162	0.0693021	0.470308	-1.00112	0.974275	0.994164	1.04213	0.39956	0.999869	-1.05194	0.320154	0.765592	0.109786	0.762716	0.00181259	0.996035	-0.161414	0.655964
NX9Un4PQwN7UdV.7qI	ILMN_2631771	CENPB	-1.02246	0.562927	0.900417	-1.002	0.946067	0.990998	1.04832	0.633881	0.999869	-1.06123	0.150079	0.606283	0.0953851	0.793233	0.397132	0.255806	0.139564	0.70058
QqEuggOiR_3Srl3ovk	ILMN_2883414	CENPL	1.11763	0.00230366	0.0913119	1.03042	0.374376	0.827036	1.02187	0.605997	0.999869	1.03203	0.409182	0.812934	-0.227627	0.527074	-0.0440821	0.903758	-0.0299247	0.934598
fn7s1JM0e6e7XvMAjk	ILMN_2676726	CENPL	1.06392	0.0896867	0.521002	1.05413	0.172046	0.682197	1.00227	0.955096	0.999869	1.04063	0.237839	0.700925	-0.472798	0.167589	-0.138247	0.703298	0.0862734	0.812675
cUgRLzAHpURcWCVnnU	ILMN_2734882	CENPM	NA	NA	NA	NA	NA	NA	NA	NA	NA	-1.04403	0.183168	0.643379	NA	NA	NA	NA	NA	NA
ck8eV1Eb_eUvUAklHs	ILMN_3104928	CENPM	NA	NA	NA	NA	NA	NA	NA	NA	NA	-1.03361	0.215958	0.681059	NA	NA	NA	NA	NA	NA
TgVVNQonuJPHldRG.k	ILMN_2733472	CENPM	NA	NA	NA	NA	NA	NA	NA	NA	NA	-1.01879	0.3122	0.760394	NA	NA	NA	NA	NA	NA
Zfh1wIvo.7.rvwlu9Q	ILMN_2761273	CENPQ	1.03232	0.24032	0.729216	-1.03496	0.119744	0.605503	1.01194	0.649288	0.999869	1.0074	0.78028	0.952168	0.365806	0.298555	-0.226401	0.529362	-0.369221	0.293721
0XlfosWkEHzV_5PS6Q	ILMN_2653972	CENPT	1.00014	0.993932	0.998724	-1.01073	0.411632	0.841843	1.0625	0.0209623	0.773467	-1.01336	0.509436	0.865406	-0.263206	0.462493	0.0632833	0.862121	-0.0886464	0.807603
EpUm_vfXXs17il6J.0	ILMN_2865939	CEP120	1.03074	0.532525	0.889831	-1.02008	0.614011	0.921615	-1.03196	0.609031	0.999869	-1.01766	0.620693	0.90745	-0.126212	0.728268	-0.0118073	0.974175	0.0176122	0.961485
BX_Qw.nky_LEqYfHdU	ILMN_2624574	CEP135	-1.02354	0.255464	0.745078	NA	NA	NA	NA	NA	NA	NA	NA	NA	-0.220732	0.539994	NA	NA	NA	NA
62.f57oMBdiSUvp.8U	ILMN_1250182	CEP164	1.00308	0.923625	0.988049	1.02804	0.208611	0.711806	-1.00657	0.804002	0.999869	1.05123	0.0363631	0.382454	-0.156664	0.665586	-0.00862894	0.981126	0.621634	0.0550253
ulPHpK7yqUJ9PEtz7k	ILMN_1223812	CEP57	1.00482	0.82942	0.975593	-1.03113	0.114703	0.596021	1.01046	0.619752	0.999869	1.00151	0.951303	0.993107	0.0594218	0.870473	0.0564605	0.876886	-0.358966	0.308362
6pfhdOCd.IJN7.knVM	ILMN_2807750	CEP57L1	1.00785	0.747532	0.95729	-1.01251	0.495042	0.875455	1.06973	0.0130937	0.652784	1.00757	0.762861	0.948514	-0.0891595	0.806507	0.587354	0.0742001	-0.00463843	0.989854
6SgbtT20kRcF4TK3Bc	ILMN_1241270	CEP78	1.00103	0.961054	0.991487	NA	NA	NA	NA	NA	NA	-1.01361	0.4855	0.847246	0.342667	0.332406	NA	NA	NA	NA
TeSKTAfsUTKSkIekTk	ILMN_2848828	CEP97	-1.00516	0.844538	0.976691	NA	NA	NA	NA	NA	NA	NA	NA	NA	-0.368671	0.294496	NA	NA	NA	NA
cukTE3xyfuK4iS4woU	ILMN_2762334	CEPT1	1.11035	0.0244914	0.294248	-1.023	0.695542	0.946513	1.00975	0.776433	0.999869	-1.14934	0.00148542	0.100178	-0.770706	0.00907338	-0.398926	0.253467	0.30448	0.425663
B2iUUVJCVIp0CEKCyc	ILMN_2784942	CES1A	1.00668	0.779119	0.966917	NA	NA	NA	NA	NA	NA	NA	NA	NA	-0.474406	0.165947	NA	NA	NA	NA
l6tNJKK7S7d7X7fN10	ILMN_3112143	CES1B	1.00941	0.941531	0.988746	-1.01913	0.709271	0.951004	1.02449	0.809896	0.999869	1.05295	0.32326	0.767086	0.544944	0.10332	0.578366	0.0798594	0.370928	0.29132
9r4q406Y4Dff7Pap1E	ILMN_2980371	CES1C	-1.06222	0.0105983	0.197599	-1.02359	0.353889	0.813708	1.05407	0.157696	0.999869	1.02242	0.443582	0.826928	0.249221	0.487447	-0.0705183	0.846506	-0.042893	0.906344
6_ioFaPW4U3_iLTSqs	ILMN_2704749	CES1C	1.11363	0.473491	0.863324	1.00331	0.943016	0.990768	-1.00734	0.832082	0.999869	1.02446	0.566899	0.89056	0.657217	0.0389316	0.423623	0.222482	0.339309	0.371696
EneNKKtJ7nwgXotAos	ILMN_2625893	CES1D	1.04998	0.0849442	0.505575	1.15106	0.00532655	0.205351	1.0313	0.42046	0.999869	1.05378	0.313975	0.761432	-0.0370345	0.919098	-0.408915	0.240661	-0.105021	0.788009
uoeB96cIJB5YSBEeJ4	ILMN_2627528	CES1E	1.10698	0.107435	0.55285	-1.02599	0.668442	0.941879	1.02384	0.823716	0.999869	-1.08672	0.0962852	0.529916	0.364863	0.299896	-0.392222	0.262268	-0.00228001	0.995013
WneUp8xSIJQjOvfUcE	ILMN_1238140	CES1F	1.12983	0.000168508	0.0238334	1.01368	0.696499	0.94686	1.19738	0.0550227	0.983288	-1.02927	0.439188	0.826928	-0.252517	0.481514	-0.124952	0.730895	-0.060585	0.867956
cUA0Nt4RS6hEMqIBP4	ILMN_2640752	CES1G	-1.08823	0.208867	0.700418	1.01882	0.716073	0.951004	-1.02763	0.854385	0.999869	1.03207	0.533508	0.875448	0.272221	0.446717	0.268023	0.454033	-0.0906374	0.803351
ciS0u8.fNPepAT08g0	ILMN_1259503	CES2A	-1.00942	0.643959	0.932309	NA	NA	NA	NA	NA	NA	NA	NA	NA	-0.152828	0.673387	NA	NA	NA	NA
TB7tT7VzIoDZNf1A_U	ILMN_2589350	CES2E	1.22434	0.000179648	0.0238334	1.01341	0.754308	0.961465	1.12784	0.00429904	0.451857	-1.00364	0.91009	0.985929	0.219036	0.543193	-0.18621	0.606499	-0.228673	0.525124
fMrp4JTj1dTvx3Wvro	ILMN_2895284	CES2G	1.1111	0.0773593	0.487158	1.02206	0.743913	0.959865	-1.06822	0.211271	0.999869	-1.03071	0.572029	0.891324	0.08964	0.818605	0.286743	0.421829	-0.00866306	0.981051
HXNEqup7tIFE51d00k	ILMN_1247906	CES2G	1.02722	0.282186	0.76659	1.00212	0.938471	0.990198	-1.02552	0.475899	0.999869	-1.06457	0.0814116	0.499808	0.602547	0.065238	0.315672	0.374262	-0.166961	0.644785
EXIXx4epQVCDLpFQko	ILMN_2917053	CES3B	-1.21692	0.0173949	0.249832	-1.13186	0.261827	0.75494	-1.35454	0.00129461	0.294099	-1.0442	0.400967	0.808517	0.201784	0.576136	0.386755	0.269569	-0.101366	0.780526
lT1xfgfdAMX2I56uV4	ILMN_1254721	CES3B	-1.15609	0.106433	0.552639	-1.13296	0.11798	0.600566	-1.23149	0.0107567	0.604261	1.03101	0.574843	0.892395	0.548529	0.126198	0.395163	0.258386	0.195682	0.587963
QqPtGFPOOghOAU6Xgk	ILMN_2733745	CES3B	-1.08351	0.115716	0.5672	-1.09139	0.220343	0.719357	-1.15069	0.0880283	0.999869	-1.07179	0.159579	0.616602	0.849452	0.00375024	0.645473	0.0438352	-0.339226	0.3376
6IeoAzT0IN8Jm6UKJ4	ILMN_1220409	CETN2	NA	NA	NA	-1.01214	0.60417	0.918614	NA	NA	NA	1.00814	0.740407	0.944043	NA	NA	0.0664633	0.855252	NA	NA
TUA7x.xTc33f7uXotQ	ILMN_2726325	CETN3	-1.02365	0.586271	0.911007	-1.01225	0.723821	0.951616	1.04178	0.328281	0.999869	1.00948	0.794615	0.954885	0.551761	0.0982202	0.287948	0.419793	0.118459	0.744477
KQnQI4o.q.3MCJ9eSo	ILMN_1230853	CFB	-1.01095	0.831273	0.975618	-1.03035	0.504847	0.879045	1.0461	0.817625	0.999869	-1.01306	0.819012	0.96331	0.26336	0.462223	0.415676	0.232204	-0.0449923	0.901778
EIn0KCCKo_uCB6U1ME	ILMN_2619634	CFDP1	1.03898	0.353717	0.806602	-1.04321	0.166139	0.675056	1.02874	0.734919	0.999869	1.02466	0.499419	0.858022	0.484475	0.155886	0.243625	0.49759	-0.336582	0.341621
uQ0KcSX0gw0iRTRe54	ILMN_2720352	CFHR1	1.02364	0.751868	0.95794	-1.09612	0.118804	0.601632	1.09633	0.252914	0.999869	-1.05632	0.164731	0.623137	0.763517	0.0101697	0.475207	0.165134	0.0529433	0.884511
lrnqPApuRQR5eeP8_c	ILMN_2881864	CFHR1	1.00322	0.936551	0.988746	-1.10771	0.0685834	0.525031	1.0073	0.910134	0.999869	-1.10432	0.0437588	0.411655	0.456676	0.184585	-0.279675	0.433859	0.1269	0.726834
NlYvVK78RSLpQ8.4_g	ILMN_2631704	CFI	-1.00552	0.872761	0.979815	-1.08444	0.0414734	0.442411	-1.03403	0.322016	0.999869	-1.01183	0.721072	0.936198	-0.0556177	0.878712	0.528766	0.116083	0.200459	0.578697
fSdWm5Xkd3nlZZYVdc	ILMN_1249976	CFL2	-1.04116	0.179847	0.671088	-1.04312	0.0378374	0.428122	-1.02636	0.450883	0.999869	-1.0223	0.343239	0.778444	-0.413341	0.235106	0.33298	0.347137	0.161678	0.65543
Ne6f.rCnnyCTiCTiDo	ILMN_1241871	CFL2	-1.01125	0.698563	0.944148	1.03066	0.214819	0.71689	NA	NA	NA	-1.03561	0.117046	0.563985	0.00468183	0.989759	-0.360037	0.306816	NA	NA
iggFcA1fn1PeFV4f3I	ILMN_1228320	CFP	1.01688	0.742275	0.955803	1.06429	0.559045	0.902791	-1.05099	0.530798	0.999869	1.03782	0.218633	0.684	-0.754365	0.011696	-0.0104435	0.977157	-0.689707	0.0273215
ES1vFy5z3X7NSBHPAM	ILMN_2668387	CGGBP1	1.03953	0.371588	0.816043	1.04772	0.0550294	0.491426	-1.00656	0.90319	0.999869	1.00096	0.981998	0.997198	-0.696835	0.0251368	-0.144746	0.710226	0.312158	0.379893
HGXl7mEnu5nH0JLtU4	ILMN_2635850	CGRRF1	1.02682	0.491886	0.87108	1.05742	0.10297	0.580483	1.04591	0.236583	0.999869	1.0238	0.604605	0.904752	0.192919	0.593349	0.5127	0.12969	-0.00902958	0.980249
Bre9egBHEtftT3S_FQ	ILMN_2617468	CHAC1	1.01924	0.805787	0.970531	-1.10582	0.162126	0.670999	NA	NA	NA	-1.02985	0.588105	0.894744	0.282897	0.428357	-0.00497083	0.989127	NA	NA
WKBuCiOVAF6VeOHfUI	ILMN_2664686	CHAF1B	-1.03667	0.119389	0.573926	-1.02135	0.255475	0.75422	NA	NA	NA	1.04656	0.035905	0.379912	0.27139	0.448161	0.202101	0.575522	NA	NA
ZSIpG.qK.mv5P5PnGI	ILMN_1228231	CHCHD1	1.03267	0.32369	0.789656	-1.05621	0.0818215	0.550094	1.01435	0.785828	0.999869	-1.10618	7.35967e-05	0.02324	-0.147515	0.684242	-0.538383	0.108383	0.399919	0.252177
ioKNvdFWSHBKITDz0M	ILMN_2749037	CHCHD10	-1.00634	0.856666	0.978036	1.0306	0.411297	0.841804	1.05126	0.591686	0.999869	-1.03211	0.3745	0.795937	0.261064	0.466278	0.225272	0.531474	0.0337306	0.926298
in56LE6p55dvVhJw_0	ILMN_2624695	CHCHD4	-1.01325	0.732501	0.953886	1.09422	0.00977797	0.273672	-1.0553	0.160942	0.999869	1.05585	0.172598	0.62914	0.38314	0.274456	0.185896	0.607116	-0.212927	0.582284
xpzlWXFPLlRJcT0cRY	ILMN_2801540	CHCHD5	1.05131	0.091524	0.526293	-1.00484	0.861779	0.9768	1.0175	0.559109	0.999869	-1.00195	0.93612	0.989592	-0.00814112	0.982192	-0.232445	0.518121	-0.323593	0.361721
3fXol_CCoWNMoUSFOk	ILMN_2801746	CHCHD6	-1.00869	0.751781	0.95794	1.003	0.87658	0.979644	1.02254	0.429207	0.999869	1.02238	0.305327	0.757567	0.147795	0.683668	-0.158443	0.661977	-0.103429	0.776153
rhKgK71Lx9_CxAB5aY	ILMN_1240104	CHCHD7	-1.04565	0.295261	0.774676	1.05398	0.208523	0.711806	1.06642	0.510063	0.999869	-1.02335	0.63898	0.911788	0.223779	0.534269	0.516763	0.12616	-0.137408	0.705031
cG4X1b54iHSqEpIDAk	ILMN_2817151	CHCHD8	-1.05456	0.176886	0.667164	-1.04333	0.324983	0.795484	-1.00606	0.86553	0.999869	-1.0289	0.337494	0.775692	-0.164738	0.649257	0.0739939	0.839022	-0.20603	0.567958
0SEfN0sU400QoWU0qI	ILMN_2958382	CHD1	NA	NA	NA	-1.01975	0.309588	0.787224	NA	NA	NA	1.04305	0.121199	0.567921	NA	NA	0.333425	0.346452	NA	NA
ifN0sU400QoWU0qI98	ILMN_1246790	CHD1	NA	NA	NA	NA	NA	NA	NA	NA	NA	-1.00376	0.885732	0.979701	NA	NA	NA	NA	NA	NA
9MSgREOzOqCV.p9I_U	ILMN_2986172	CHD1L	-1.03922	0.0497987	0.411636	NA	NA	NA	NA	NA	NA	NA	NA	NA	-0.0664284	0.86517	NA	NA	NA	NA
KDrlfXnoiEJJLJkmVk	ILMN_1236358	CHD4	-1.04728	0.279604	0.764881	-1.01734	0.578696	0.910272	-1.03869	0.162786	0.999869	-1.03231	0.427505	0.823331	0.139292	0.701142	-0.195505	0.588307	-0.192727	0.593724
0vdIoo82hXRQcQpfSU	ILMN_2654822	CHD4	1.03386	0.488028	0.870903	1.00493	0.812769	0.969656	1.00725	0.769652	0.999869	1.01462	0.541322	0.878902	-0.499672	0.141417	0.0733338	0.840442	0.404389	0.246417
uUhl1PBRIc7JnpXJd4	ILMN_2703082	CHD8	-1.01176	0.688023	0.94389	1.02276	0.294471	0.779467	1.00223	0.940429	0.999869	-1.00456	0.84821	0.970922	-0.205139	0.56967	-0.250122	0.485822	-0.108817	0.764762
xp4uCCIigMko9SrVco	ILMN_3109728	CHDH	1.0546	0.148419	0.628909	1.01123	0.730272	0.953978	1.05807	0.180868	0.999869	-1.02835	0.356898	0.786064	-0.175419	0.627862	0.259734	0.468636	-0.131733	0.716782
TUJ5dPUHvfOIg6q0hk	ILMN_1218504	CHDH	1.05667	0.204984	0.698558	1.02987	0.470988	0.868196	1.02368	0.40746	0.999869	-1.04334	0.146225	0.600883	0.0173696	0.962016	0.25804	0.471645	-0.111156	0.775874
6vKq674iPBFHXvip5I	ILMN_2856599	CHEK2	1.00476	0.838992	0.976528	1.01713	0.420197	0.846681	NA	NA	NA	NA	NA	NA	0.456821	0.184428	0.070616	0.846295	NA	NA
TiddTcuSTfJ_qfc3og	ILMN_2746924	CHERP	-1.04887	0.126963	0.58784	-1.01855	0.399667	0.837117	-1.00221	0.938058	0.999869	1.00594	0.851297	0.972413	0.00432233	0.990545	-0.0436384	0.904723	-0.0785793	0.829165
ovt_d_MSHiKSx3u.uo	ILMN_2985111	CHFR	1.00008	0.998283	0.999773	-1.03161	0.261857	0.75494	1.00608	0.857725	0.999869	1.01572	0.684254	0.925413	-0.737082	0.0150052	0.0172616	0.962252	0.16037	0.658074
EXvDua6_f7p5e5555E	ILMN_1253410	CHIC2	1.0824	0.0739169	0.480204	1.07149	0.0946897	0.570335	-1.06594	0.24744	0.999869	1.1041	0.0357103	0.379597	0.43592	0.207904	-0.463371	0.17741	-0.171436	0.635812
ie8O5rr5.unl7nnnkY	ILMN_2767602	CHIC2	1.06102	0.199307	0.694798	1.12518	0.00103271	0.114811	-1.00806	0.8801	0.999869	1.11928	0.027113	0.338469	0.15157	0.675954	0.238501	0.506956	-0.0426126	0.906954
QIFExQlKbrpkZfw1SQ	ILMN_3026397	CHKA	-1.0688	0.510187	0.880937	-1.00167	0.974655	0.994164	-1.06635	0.518591	0.999869	1.08239	0.165343	0.623137	-0.562422	0.0905707	0.323907	0.361229	0.239264	0.505558
Qdr1L3H1JIKlJ4YvVQ	ILMN_2755021	CHKB	1.04124	0.369872	0.816043	-1.00105	0.981964	0.996033	-1.0238	0.621048	0.999869	-1.08176	0.132009	0.584735	-0.475004	0.165339	-0.410474	0.238696	-0.346162	0.327171
3lAT5QIHnj_taUJXKE	ILMN_1222607	CHMP1B	1.0216	0.524182	0.885956	-1.00078	0.983164	0.996033	1.02171	0.612368	0.999869	-1.02472	0.587655	0.894359	-0.121247	0.738637	-0.384816	0.272184	-0.0750808	0.836683
En2iqyKbhWgmgFTb3c	ILMN_2694998	CHMP2A	-1.02912	0.676548	0.941087	-1.06842	0.110809	0.59002	1.01335	0.743157	0.999869	-1.02341	0.404107	0.81008	0.711823	0.0209399	-0.619253	0.0562373	-0.144967	0.689465
9YlOIgehKgYSAcgFSg	ILMN_1240683	CHMP2A	1.00763	0.847233	0.976691	-1.04726	0.21476	0.71689	-1.01803	0.858205	0.999869	1.00823	0.79278	0.954374	0.824399	0.00334584	-0.0193776	0.957627	-0.0963298	0.791223
HSF6CIp0IF9kqHgBFU	ILMN_2801790	CHMP2A	-1.04533	0.263243	0.750997	-1.01036	0.695039	0.946513	-1.00296	0.96881	0.999869	-1.00779	0.83373	0.968864	0.0518713	0.886836	0.0644619	0.859574	-0.148992	0.68122
0KSXU2dJ3RUCSyWRR4	ILMN_2776764	CHMP4B	-1.00266	0.948249	0.989504	1.00906	0.769709	0.963801	-1.0787	0.156498	0.999869	1.03699	0.237467	0.700581	-0.50907	0.132895	-0.518344	0.124802	0.0167739	0.963317
rd4Pc6y7CxLdLueMT4	ILMN_2670352	CHMP5	-1.03437	0.315758	0.782399	-1.02329	0.329629	0.796871	1.11344	0.11268	0.999869	-1.0223	0.46251	0.835078	0.411697	0.237161	-0.00368578	0.991937	-0.0357558	0.921884
QAi3dUdJfpDoDJ6q4I	ILMN_2588610	CHMP7	-1.0257	0.624608	0.924776	1.00789	0.808264	0.968524	-1.03295	0.343233	0.999869	1.00282	0.946141	0.992593	-0.481116	0.159201	-0.253522	0.479711	0.474704	0.165645
0KpeJSjuQwikqZ4Xlk	ILMN_2843548	CHMP7	-1.0376	0.242587	0.731491	-1.03003	0.181586	0.69529	NA	NA	NA	-1.03059	0.181672	0.641299	-0.799213	0.00553672	-0.622468	0.0546051	NA	NA
cVER4Qt_fIuVIIAeV4	ILMN_2718189	CHN2	1.02266	0.558738	0.898335	1.01424	0.760436	0.963585	1.0555	0.149716	0.999869	1.08152	0.0519436	0.435918	0.709128	0.021656	0.0746511	0.837608	-0.0418219	0.908674
rquJfwo8xLfnreNS0o	ILMN_1247694	CHORDC1	1.09395	0.0469298	0.400075	1.07144	0.25766	0.75422	-1.06943	0.401616	0.999869	1.10315	0.165535	0.623366	-0.0512652	0.888152	0.190367	0.623709	0.749827	0.0125097
TndXyqBz_NOvuHd.UQ	ILMN_2740152	CHPT1	1.07032	0.300411	0.77518	1.02207	0.71348	0.951004	1.0714	0.183263	0.999869	-1.01105	0.831391	0.968617	0.686154	0.0284575	-0.0126178	0.972403	0.00409724	0.991037
ioQHfndXyqBz_NOvuE	ILMN_2740149	CHPT1	1.05665	0.384467	0.823928	1.0224	0.700969	0.948111	-1.04206	0.421197	0.999869	1.03352	0.418937	0.817668	0.688489	0.0277075	-0.275769	0.440575	-0.155907	0.667123
353V8qgc.jTr7h3f1E	ILMN_2740151	CHPT1	1.0772	0.25209	0.740729	1.07012	0.274687	0.765012	1.00379	0.936688	0.999869	-1.00155	0.973836	0.996153	0.807595	0.00471937	-0.136318	0.707284	0.390456	0.264614
HH5B__T1d_S6AoehJI	ILMN_3005266	CHRAC1	1.04249	0.277746	0.763726	-1.05273	0.13856	0.636498	1.0079	0.836421	0.999869	-1.01711	0.555414	0.886397	-0.109027	0.764319	-0.277479	0.437629	-0.0801037	0.825893
ikUKvV0RT15xV4niSI	ILMN_2765047	CHRD	-1.00578	0.841663	0.976647	-1.00492	0.786497	0.965935	-1.00782	0.814931	0.999869	1.00392	0.852809	0.972413	0.115625	0.750425	0.360561	0.30606	0.159955	0.658915
Wu5__jfL797eDAWLbo	ILMN_1245582	CHRNA4	1.17342	0.0501242	0.412475	-1.02161	0.645454	0.932626	1.12662	0.224668	0.999869	1.19196	0.0464498	0.420555	0.308219	0.386254	0.332161	0.382494	-0.0954089	0.793182
cdA7i36IUvaclNM7eo	ILMN_2832675	CHRNA4	1.05505	0.299296	0.774676	NA	NA	NA	NA	NA	NA	1.2108	0.0669716	0.474614	0.228348	0.554556	NA	NA	NA	NA
Bje_nHg81UkO7ErXJU	ILMN_3001481	CHRNB1	-1.03442	0.203641	0.697129	NA	NA	NA	NA	NA	NA	NA	NA	NA	0.398346	0.254221	NA	NA	NA	NA
cX2XtP1KEzfHlURQUY	ILMN_1239627	CHST15	1.05718	0.0442201	0.391564	1.01249	0.641212	0.931552	1.00856	0.801669	0.999869	1.05874	0.0635147	0.464801	0.368161	0.295216	0.190567	0.597947	0.0300378	0.934352
ikfntBv_LS5P0KBJXQ	ILMN_2687165	CHST2	-1.00454	0.889368	0.983094	NA	NA	NA	NA	NA	NA	NA	NA	NA	0.448203	0.19391	NA	NA	NA	NA
uIjuN6.X9E0kjt6EAU	ILMN_1216374	CHST7	1.04585	0.0574459	0.437377	1.02545	0.26514	0.75771	-1.0219	0.351525	0.999869	-1.00304	0.884686	0.979506	-0.458487	0.182628	-0.0751903	0.836448	-0.428903	0.216153
0IVFE.efh6l5p1.feo	ILMN_2911454	CHTF8	-1.05526	0.182458	0.673511	-1.00135	0.944638	0.990997	1.01555	0.568981	0.999869	1.03153	0.314761	0.761969	0.00262897	0.994249	-0.4138	0.234534	-0.13988	0.699929
QSDqK6EVGUSFRRP3n4	ILMN_2697766	CHTF8	1.02052	0.44178	0.850448	1.0216	0.427512	0.849826	-1.00397	0.897337	0.999869	1.03079	0.283078	0.737825	-0.372472	0.289158	-0.232928	0.546417	0.0717832	0.843781
fnhCwD5314IcJUl1_4	ILMN_2656282	CHUK	1.06417	0.17971	0.671088	1.07896	0.122411	0.609696	-1.03102	0.377031	0.999869	-1.02108	0.52227	0.870019	-0.0345266	0.924563	0.00911805	0.980056	-0.291383	0.414017
xqkUXt6IOjb3x4H2Sk	ILMN_2797689	CHURC1	-1.05655	0.401614	0.830338	1.02973	0.413609	0.84318	-1.09182	0.0422331	0.928817	1.0533	0.13781	0.591234	0.802732	0.00518222	-0.0736151	0.839837	-0.162051	0.654676
o6pLr.BLEo5OrEniiU	ILMN_1218843	CIAO1	1.01203	0.542049	0.89187	-1.02694	0.200573	0.708082	1.02078	0.319044	0.999869	-1.00186	0.943046	0.991877	0.498466	0.142533	0.316096	0.373586	0.330752	0.350571
uqCKujmXCgd5167xLk	ILMN_2674095	CIAPIN1	-1.15368	0.00080912	0.0528975	1.03951	0.282547	0.769372	1.02252	0.544999	0.999869	-1.0073	0.875179	0.975485	-0.020697	0.954745	0.142155	0.695243	-0.0131718	0.971192
f54julCvOXmu0qUuWk	ILMN_2621847	CIB1	-1.08871	0.0579085	0.437377	-1.01964	0.508754	0.88065	1.01056	0.8403	0.999869	-1.01417	0.676695	0.922244	-0.15146	0.676178	-0.112611	0.756763	0.638883	0.0467602
r.ULnUqCie6Xeq90VM	ILMN_2744587	CIB2	1.00817	0.883201	0.981443	1.01672	0.638048	0.930445	1.02434	0.429372	0.999869	-1.06316	0.141139	0.595457	-0.738739	0.0146625	-0.195569	0.588183	0.047344	0.896667
0OJ6dUF21Y6HEoItU0	ILMN_2659168	CIB2	1.03057	0.388033	0.825039	1.06225	0.0852167	0.556088	1.01857	0.61966	0.999869	-1.05199	0.15627	0.612611	-0.136305	0.707311	0.0576314	0.874349	-0.0661746	0.855875
Z9ORVX.1Uiqeh0ry.o	ILMN_1216970	CIC	1.00655	0.701057	0.944148	1.02935	0.181931	0.695778	NA	NA	NA	1.01029	0.671971	0.920548	-0.30701	0.388217	-0.0612818	0.866448	NA	NA
ruESirLApFNKfqt5Ls	ILMN_3160626	CIDEB	-1.02254	0.483964	0.869091	-1.0123	0.687794	0.945754	-1.11403	0.131414	0.999869	-1.09115	0.0096673	0.221426	0.169394	0.639901	-0.0804591	0.825131	-0.264281	0.4606
ukviJHuh96XVekkERA	ILMN_2992403	CINP	-1.00031	0.990256	0.998326	1.03299	0.185504	0.69827	-1.04723	0.214319	0.999869	-1.02947	0.304351	0.756829	-0.377497	0.282181	0.309657	0.383926	-0.0927519	0.798842
iodIZQjqgtPZQ.Tuwg	ILMN_3030470	CIR1	1.02713	0.470008	0.860951	-1.00053	0.987513	0.997181	-1.01223	0.724707	0.999869	1.00543	0.859089	0.973168	-0.143529	0.69242	0.00223592	0.995109	-0.340775	0.335257
E4SA2qDWC2iWyWp4iQ	ILMN_3103784	CIR1	1.01127	0.67047	0.938961	-1.0209	0.364481	0.81822	NA	NA	NA	-1.04275	0.126694	0.579143	0.0998891	0.78366	0.826419	0.00602751	NA	NA
K6ZVFXXiOg6HY.iQlM	ILMN_2761594	CIRBP	-1.03713	0.140773	0.616487	-1.05892	0.0667961	0.522287	-1.02105	0.466018	0.999869	1.00475	0.843342	0.970205	-0.132533	0.715122	-0.34622	0.327083	-0.0617512	0.865433
EChH7pLImFXoYTT50E	ILMN_2724322	CIRH1A	-1.00605	0.895502	0.98392	1.04789	0.132348	0.625848	1.01616	0.628503	0.999869	-1.01541	0.668277	0.919869	-0.414383	0.233808	0.0650337	0.858339	0.38594	0.270666
fn8O_918B_Vq0UMCqQ	ILMN_2706205	CISD1	-1.11308	0.014687	0.235835	-1.11684	0.150838	0.652989	1.01936	0.812982	0.999869	-1.07917	0.241495	0.704146	-0.158078	0.662717	-0.0525281	0.885411	-0.709002	0.02169
HjnzUKlkjsnV_7W.Xk	ILMN_2718330	CISH	-1.1127	0.478282	0.866848	-1.44491	0.09094	0.564528	-1.13758	0.508376	0.999869	-1.29331	0.113769	0.55751	-0.154042	0.670916	0.122044	0.73697	0.218265	0.544647
HnS3nDn1ys3uyA70Lo	ILMN_2692421	CIZ1	1.00219	0.962116	0.991487	1.00726	0.792761	0.966042	1.012	0.836753	0.999869	-1.01306	0.677972	0.922969	-0.117946	0.745553	-0.236443	0.51074	-0.290254	0.415911
Wl0LeROd59yCHh7o8k	ILMN_2694659	CKAP5	-1.02465	0.399414	0.828957	1.01251	0.574174	0.910021	1.0084	0.756174	0.999869	-1.00683	0.77027	0.950653	-0.594939	0.0696316	-0.0970583	0.789674	-0.533683	0.112105
KeJXyXZ7Ih97ZXqyL8	ILMN_1224754	CKB	-1.01482	0.793782	0.968585	1.00576	0.860031	0.9768	-1.05514	0.263957	0.999869	1.05488	0.0780457	0.494911	-0.464368	0.176355	-0.409603	0.239792	0.0371057	0.924496
6tpX3nsd4Dn_4L15r4	ILMN_3149944	CKLF	NA	NA	NA	-1.0207	0.457945	0.8645	1.00895	0.741075	0.999869	-1.01088	0.578616	0.893366	NA	NA	0.26186	0.46487	0.0493163	0.892382
3EhPKSAGi_qe8556v0	ILMN_1249654	CLASRP	-1.05948	0.11128	0.559345	1.00796	0.748328	0.960545	1.03926	0.367331	0.999869	-1.01658	0.618341	0.907107	0.452541	0.221287	-0.0931233	0.79805	0.0430946	0.905905
WWEuOELlLgVfGjpez0	ILMN_1256594	CLCN2	-1.06497	0.159673	0.645233	1.02545	0.534453	0.89276	1.00432	0.887404	0.999869	1.02529	0.386945	0.800406	-0.164327	0.650085	-0.146615	0.686086	-0.643494	0.0447002
Toj7rITf2An63ikuX4	ILMN_2722081	CLCN3	1.0141	0.761481	0.960124	1.06955	0.0232747	0.357722	-1.02341	0.466481	0.999869	1.0594	0.122129	0.569732	-0.316158	0.373486	-0.497303	0.143615	0.432842	0.2115
foL2.vgyRD38N5qHbU	ILMN_1221919	CLCN3	-1.01472	0.764823	0.961842	1.09899	0.000414554	0.0725786	1.01605	0.826411	0.999869	1.00251	0.925704	0.988847	-0.334348	0.345036	0.354461	0.314913	0.0330513	0.927779
NSOkfwEsvnt7tqS65I	ILMN_2621921	CLCN7	-1.03944	0.351347	0.80541	-1.01205	0.691209	0.945754	1.00936	0.796231	0.999869	-1.02622	0.344247	0.778444	0.259494	0.469061	-0.368894	0.294181	0.0187179	0.959069
WfteXO_Ti0IqpEpwTo	ILMN_2870295	CLDN1	1.10025	0.17357	0.665739	-1.22785	0.000600574	0.0857028	1.07593	0.0699792	0.999869	-1.27179	0.0151911	0.268971	-0.044737	0.902333	-0.262862	0.463101	-0.293333	0.410754
El9wolLykCBfg7iGuQ	ILMN_1242248	CLDN12	-1.00767	0.845513	0.976691	-1.02576	0.412446	0.842576	1.07019	0.410237	0.999869	1.01528	0.688782	0.926169	-0.551976	0.0980619	-0.331173	0.349921	0.121083	0.73898
x815ShilVxIVxWVS1I	ILMN_1234745	CLDN14	-1.01509	0.51687	0.882457	NA	NA	NA	NA	NA	NA	1.00762	0.744949	0.945102	0.60727	0.0626036	NA	NA	NA	NA
KqotHBB43i0VF0oj5w	ILMN_2793817	CLDN15	NA	NA	NA	NA	NA	NA	NA	NA	NA	1.00603	0.789701	0.953432	NA	NA	NA	NA	NA	NA
WnheglP1.wcLTVTn6I	ILMN_1255479	CLDN2	1.04414	0.335278	0.797477	-1.18539	3.30515e-06	0.0105335	-1.02322	0.746452	0.999869	-1.16568	0.00242913	0.118965	0.0884307	0.808063	-0.180037	0.642994	-0.27833	0.436168
le1CWDoQIBdlfVCB6k	ILMN_2634167	CLDN3	-1.04933	0.207648	0.700149	-1.12923	0.00412675	0.184373	1.05599	0.413197	0.999869	-1.03002	0.482696	0.847246	0.0373255	0.918464	0.27651	0.439298	-0.112857	0.756245
WpXsrFIl8iq_X116Cc	ILMN_1241293	CLDN5	1.00453	0.926114	0.988135	1.02297	0.546558	0.896336	-1.0516	0.0856742	0.999869	-1.0568	0.0936316	0.523215	-0.819764	0.00369134	-0.601163	0.0660235	0.646263	0.0434931
W16UdRdQE07Mv5_qoo	ILMN_2595477	CLDN7	-1.01653	0.484944	0.870053	-1.02445	0.258696	0.75422	NA	NA	NA	-1.02339	0.254259	0.717884	-0.325127	0.359318	0.058286	0.872932	NA	NA
KOcqoqdd57G7VW0R.g	ILMN_2607331	CLDN9	-1.03025	0.226038	0.714072	1.00839	0.674379	0.943499	-1.01003	0.692956	0.999869	-1.02165	0.352931	0.784825	0.0510313	0.888659	0.25506	0.476958	-0.0666601	0.854827
E_9yeLHM6itcUM2FVQ	ILMN_2684563	CLDND1	-1.04306	0.143619	0.622495	1.04509	0.0832167	0.553678	1.02069	0.577215	0.999869	-1.0135	0.585342	0.893647	0.20424	0.571399	0.197081	0.585244	-0.189347	0.600337
QHuJpl3H23mL1X3IgU	ILMN_2718204	CLEC11A	-1.03483	0.0990809	0.536027	-1.00954	0.76476	0.963585	-1.03195	0.273844	0.999869	-1.01219	0.542948	0.880026	0.389185	0.26631	-0.185086	0.608712	-0.435195	0.208748
BIp9F5x3FRQEfk_kos	ILMN_2511806	CLEC16A	-1.02799	0.148489	0.628909	NA	NA	NA	NA	NA	NA	NA	NA	NA	-0.365713	0.298686	NA	NA	NA	NA
T9L_mVLpXhXnhfu.rk	ILMN_2732090	CLEC1A	NA	NA	NA	-1.02495	0.242312	0.743268	NA	NA	NA	NA	NA	NA	NA	NA	0.315465	0.374593	NA	NA
WnqnrO4iv9evcnSTTU	ILMN_2604501	CLEC1A	-1.00883	0.620893	0.92328	NA	NA	NA	NA	NA	NA	NA	NA	NA	0.188163	0.602659	NA	NA	NA	NA
Q3njdNTqnr76Hbp3qg	ILMN_2749280	CLEC1B	1.00818	0.60734	0.918233	1.02585	0.295765	0.779608	-1.0024	0.932129	0.999869	1.00274	0.913909	0.986142	-0.361498	0.304712	0.135525	0.708924	-0.0481736	0.894864
u4qEyiLycVRHji1QAo	ILMN_2603647	CLEC2D	1.03713	0.654619	0.934148	1.06367	0.378386	0.829759	1.06132	0.525707	0.999869	-1.01791	0.764455	0.948862	0.271828	0.4474	0.127328	0.725941	0.288624	0.418654
34E_uLqmpeuvdKiIQs	ILMN_2845778	CLEC3B	-1.00944	0.616517	0.922302	NA	NA	NA	NA	NA	NA	NA	NA	NA	0.707914	0.0219841	NA	NA	NA	NA
rrCgWtfU.OIk0nRf7E	ILMN_1230708	CLEC4A1	-1.02403	0.33761	0.797944	NA	NA	NA	NA	NA	NA	1.07697	0.00484342	0.161885	0.120921	0.739319	NA	NA	NA	NA
iA020ix6Oqei4zV_S4	ILMN_3161652	CLEC4A3	-1.00873	0.714157	0.946776	1.01291	0.713677	0.951004	-1.02172	0.501263	0.999869	1.03463	0.201478	0.662802	-0.179313	0.620124	-0.0673171	0.853409	-0.189593	0.599854
WuNTJSiiSj9NHqN_hM	ILMN_2959372	CLEC4B1	1.00781	0.758741	0.959649	NA	NA	NA	NA	NA	NA	-1.00566	0.813829	0.961692	0.0315845	0.930978	NA	NA	NA	NA
3oeEhSuuirS6Q6ujjE	ILMN_1215209	CLEC4E	-1.01652	0.358364	0.810425	1.00026	0.991053	0.998603	NA	NA	NA	NA	NA	NA	0.703053	0.0233315	-0.407938	0.241897	NA	NA
u12F6ug6T18MDLt9nk	ILMN_2876653	CLEC4F	-1.05473	0.100564	0.539056	-1.00394	0.867952	0.9768	-1.0282	0.215078	0.999869	-1.03755	0.18995	0.651069	-0.76062	0.0106366	-0.69428	0.0259055	-0.358712	0.30873
o3wIQleT6LVdJFU7eU	ILMN_2702159	CLEC4F	-1.03427	0.510319	0.880937	1.0541	0.536389	0.89276	-1.06305	0.2244	0.999869	1.00427	0.909755	0.985929	-0.715352	0.0200272	-0.270567	0.449594	-0.791777	0.00634224
TXk1Vz.Fd4foj99ERI	ILMN_1234165	CLEC4G	1.08101	0.0429482	0.386648	1.01251	0.834334	0.973644	1.00072	0.987175	0.999869	-1.05566	0.133913	0.588725	-0.720922	0.0186434	-0.0801202	0.825858	-0.396128	0.25712
HqiyjfScKD5d7SfhS0	ILMN_2993314	CLEC4N	1.02078	0.549467	0.894609	1.02474	0.331821	0.798324	1.00159	0.941844	0.999869	1.09816	0.00972453	0.221645	0.284706	0.42528	-0.00539462	0.9882	-0.549398	0.099969
xKX9WQ0i4KlOveoo6M	ILMN_2663258	CLEC7A	1.00329	0.884307	0.981697	1.01602	0.59448	0.916095	NA	NA	NA	-1.05453	0.0444592	0.413307	-0.393633	0.260403	-0.201929	0.575855	NA	NA
rueLUeD73fgDj6vztE	ILMN_2653132	CLEC7A	-1.02537	0.44331	0.850794	1.00592	0.851713	0.976735	NA	NA	NA	-1.01071	0.581602	0.893366	-0.319327	0.402245	-0.236169	0.511243	NA	NA
Tagg.l1F7UjjgiMick	ILMN_2596611	CLIC1	-1.01214	0.703537	0.945707	-1.00742	0.750528	0.960826	1.01529	0.724662	0.999869	-1.02472	0.276424	0.733699	-0.11132	0.759483	-0.31169	0.380646	-0.137829	0.704162
i5_b.f93oE0EUuz56Q	ILMN_2761109	CLIC4	-1.0689	0.0759874	0.483109	-1.08764	0.011925	0.293866	-1.06988	0.283666	0.999869	-1.06453	0.163249	0.620879	0.434456	0.209609	0.152492	0.674073	-0.203358	0.573098
ln44uJLQxN55W2k96s	ILMN_2473620	CLIP1	-1.03736	0.514005	0.88178	1.04366	0.202914	0.708082	1.03523	0.465813	0.999869	1.0047	0.863609	0.973789	0.327431	0.355721	-0.400815	0.251017	0.492169	0.148453
WJpTHuI3uI7_pHqQUE	ILMN_1238497	CLIP1	-1.0073	0.717749	0.948084	1.02589	0.266559	0.758706	1.01542	0.53738	0.999869	1.00477	0.857171	0.97268	-0.0147026	0.967845	-0.512529	0.12984	0.0701071	0.847392
06kepBQeQ4YYhfeKCU	ILMN_2920759	CLIP1	-1.01381	0.583096	0.909608	1.02368	0.219937	0.719357	1.00851	0.784058	0.999869	-1.01686	0.555285	0.886339	-0.0468098	0.897828	0.26606	0.457472	0.112893	0.756169
olFQRQvuodS2ozS2uE	ILMN_1238520	CLK2	-1.00058	0.988579	0.998236	-1.06104	0.0190237	0.334829	-1.04413	0.125351	0.999869	-1.02357	0.434058	0.825089	-0.339431	0.33729	-0.622372	0.0546532	0.00955849	0.979093
KG_n0V31IVOEEiJNyU	ILMN_2885016	CLK2	-1.00506	0.874441	0.979815	1.00693	0.756335	0.961854	-1.00337	0.8937	0.999869	1.00756	0.727425	0.939406	-0.227556	0.527206	0.206561	0.566939	0.23931	0.505474
EjvIvYV50mTRPpIJfk	ILMN_2801404	CLK3	1.01258	0.787496	0.967532	1.00793	0.858793	0.9768	-1.06443	0.187562	0.999869	-1.00536	0.909165	0.985929	-0.326456	0.357242	0.0795226	0.82714	0.403574	0.247462
6o44oq0Xje0C6Ib3CI	ILMN_2737517	CLK4	1.01913	0.657882	0.93563	-1.00672	0.872178	0.977346	-1.08676	0.149396	0.999869	1.07277	0.143308	0.595992	0.00863339	0.981116	0.396491	0.256644	0.285677	0.423633
x_F69gg76LOFSYgo0U	ILMN_2745251	CLK4	-1.03248	0.613233	0.921395	-1.00558	0.889992	0.981245	-1.04155	0.427218	0.999869	1.05008	0.166949	0.624953	-0.261596	0.465336	-0.495837	0.144987	0.151689	0.675711
9p.yDlf7tS4wG4_tU0	ILMN_2851710	CLK4	1.06349	0.359881	0.810969	1.00014	0.997618	0.999758	-1.04663	0.533763	0.999869	1.0985	0.0999459	0.537668	-0.479656	0.160655	-0.284724	0.425249	0.0490952	0.892863
WVlQYd3hkv7EklYbjM	ILMN_1241142	CLMN	-1.04262	0.309273	0.779988	1.05168	0.243209	0.74434	-1.02451	0.575754	0.999869	1.097	0.00984242	0.222211	-0.607782	0.0623224	-0.200664	0.578299	-0.170484	0.637719
r3Gk0iSE4JmLEBOUp4	ILMN_2591370	CLMN	-1.03819	0.144966	0.624171	NA	NA	NA	NA	NA	NA	NA	NA	NA	0.345508	0.328147	NA	NA	NA	NA
fjv1R14npdIv91xXeU	ILMN_1214952	CLN3	-1.01883	0.566713	0.902292	1.06145	0.0564317	0.494994	1.01395	0.753756	0.999869	1.0801	0.0460489	0.419969	-0.229131	0.524271	0.175858	0.626989	-0.185906	0.607097
Ed_ISRN0l4N3RReXrk	ILMN_2525382	CLN6	1.02266	0.397007	0.828648	NA	NA	NA	NA	NA	NA	NA	NA	NA	-0.257467	0.472664	NA	NA	NA	NA
xURVu0sI3T29RAqeOU	ILMN_2664103	CLN8	NA	NA	NA	NA	NA	NA	NA	NA	NA	1.03921	0.0789664	0.496451	NA	NA	NA	NA	NA	NA
rmgqG5oJ8jt3qPSiB0	ILMN_3005080	CLNS1A	-1.01242	0.647026	0.932998	-1.0448	0.181746	0.695346	-1.04023	0.228069	0.999869	1.02547	0.359839	0.788847	0.224502	0.532915	-0.581391	0.0779246	-0.00216891	0.995256
o9dAJ.WWXq2lhqdaeQ	ILMN_2649083	CLNS1A	NA	NA	NA	1.02267	0.20797	0.711806	-1.04106	0.274783	0.999869	1.03453	0.190283	0.651069	NA	NA	-0.000917841	0.997992	0.0556328	0.878679
QepoKhuaCfI7d6j0og	ILMN_2691798	CLNS1A	1.00904	0.654662	0.934148	1.00079	0.979406	0.996008	-1.03198	0.552096	0.999869	1.00424	0.856752	0.97268	-0.144234	0.69097	-0.0691607	0.849433	0.0803772	0.825306
x5XgO_k7T9JvVP4vnc	ILMN_2610973	CLOCK	1.10034	0.0273074	0.308564	-1.09622	0.105458	0.587236	-1.0879	0.115108	0.999869	-1.16258	0.00248208	0.120324	-0.235778	0.511963	-0.155944	0.667048	-0.141892	0.695785
0MkN88KSeEKVBySAkQ	ILMN_2620844	CLP1	1.05551	0.07267	0.477821	1.0221	0.496319	0.875455	1.00411	0.910002	0.999869	-1.03908	0.28199	0.737664	-0.0406685	0.911185	0.741884	0.0140276	0.173614	0.63146
WXXlWEJFwouiFIeAfU	ILMN_2982890	CLPP	-1.06128	0.100182	0.538511	-1.08847	0.00219865	0.143982	-1.06541	0.139354	0.999869	-1.01846	0.580974	0.893366	-0.471973	0.168435	-0.577383	0.080495	-0.17163	0.635425
HACjyUeS1183nXrh4U	ILMN_2617425	CLPTM1	-1.01278	0.666101	0.937587	1.07971	0.0974624	0.571639	-1.03663	0.410973	0.999869	1.02541	0.330809	0.770806	0.106809	0.769002	-0.486404	0.154002	0.0136829	0.970074
xLNXiRXd9279IKBTJE	ILMN_2681221	CLPTM1L	-1.01943	0.655233	0.934434	-1.04893	0.135459	0.629295	-1.00865	0.859217	0.999869	-1.04725	0.122514	0.569965	-0.255294	0.47654	0.285598	0.423768	0.103998	0.774949
xnLoik_v1SekU8sEik	ILMN_3154849	CLPX	1.08682	0.201048	0.695374	-1.42424	9.39539e-07	0.00898294	-1.18518	0.0866743	0.999869	-1.27048	0.000566578	0.0651906	-0.4136	0.234782	-0.433774	0.243419	-0.52245	0.121321
We9.KtMEv1kt6TwKT4	ILMN_2613869	CLPX	1.1499	0.00846828	0.17471	-1.38709	0.000130753	0.0500466	-1.18218	0.166733	0.999869	-1.43615	0.00110288	0.0872336	0.0803839	0.825292	-0.28169	0.430414	-0.632679	0.0496301
Bz.9DvtuJknXu.e7kk	ILMN_2827217	CLSTN3	1.29572	2.43511e-06	0.00236617	1.0538	0.112661	0.592374	1.11676	0.0047128	0.467837	1.04146	0.0642874	0.466169	0.239496	0.505132	-0.274859	0.442148	-0.163828	0.65109
ElVeuR4IlFe6ARxtxA	ILMN_3106203	CLTA	1.0306	0.265634	0.752292	1.12818	0.000531095	0.0798247	-1.027	0.634552	0.999869	1.08237	0.027725	0.342085	-0.170706	0.637273	-0.362821	0.302814	0.309927	0.383489
NnvRsPo8PO_L3.oUBc	ILMN_1218950	CLTA	1.03457	0.137835	0.610052	NA	NA	NA	NA	NA	NA	NA	NA	NA	0.420921	0.225761	NA	NA	NA	NA
und7j38ELeCsqHee10	ILMN_2791059	CLTB	1.04699	0.0790563	0.490714	-1.01004	0.694979	0.946513	-1.00142	0.958986	0.999869	-1.00544	0.843428	0.970205	0.173651	0.631386	0.0241327	0.947241	0.130351	0.719654
3R5QKJd3s4fnqQIr4k	ILMN_1218814	CLUAP1	1.05052	0.0694412	0.470797	-1.02932	0.102321	0.578852	1.04411	0.120448	0.999869	1.01465	0.546005	0.881994	-0.683984	0.0291667	0.12927	0.7219	0.303121	0.427836
6SU.5Pv_NC1YLsN5K4	ILMN_2683128	CMAS	1.04839	0.303422	0.775893	-1.04755	0.133919	0.627031	1.03737	0.487362	0.999869	-1.01735	0.692625	0.92758	0.49688	0.144011	0.117995	0.745449	-0.167667	0.643367
6pJ75UD_Xgw8FN3xzU	ILMN_2713673	CMBL	-1.13896	0.148036	0.628873	1.00436	0.95206	0.991315	1.11203	0.450653	0.999869	-1.02453	0.615495	0.906721	0.187112	0.604724	-0.0949893	0.794076	-0.412714	0.235888
uZ00oLVt8aCUvNHwVI	ILMN_2756628	CMC1	-1.11392	0.0152203	0.239424	-1.00086	0.982066	0.996033	1.12445	0.000998063	0.257862	-1.00701	0.823814	0.965337	0.32069	0.366293	0.066304	0.855596	-0.104764	0.773327
fpKUsfTizPeivJKz_w	ILMN_2739027	CML1	-1.14973	0.0157941	0.242771	1.03658	0.416784	0.843432	1.0231	0.807297	0.999869	-1.06518	0.222965	0.687378	-0.536992	0.109476	-0.284481	0.458135	0.141721	0.696138
cS4istHUiHTD9Xj54k	ILMN_1215139	CML2	-1.26789	0.00020543	0.0261807	-1.17925	0.0381826	0.428782	1.14247	0.157557	0.999869	1.03928	0.563024	0.889963	-0.122683	0.735635	0.245133	0.494849	-0.217523	0.573969
TSg_zgztFcqAOXoUHo	ILMN_2734410	CML2	-1.12956	0.34258	0.801134	-1.10489	0.221747	0.720641	1.0635	0.600399	0.999869	-1.03494	0.623381	0.909095	0.418812	0.228339	0.33047	0.351007	-0.276352	0.439571
upSx.tLMJCC8Orf3Pc	ILMN_1248507	CML2	-1.08695	0.00819513	0.171536	-1.06968	0.125546	0.615252	1.00965	0.884343	0.999869	-1.02658	0.159875	0.616602	-0.0717954	0.843755	0.238676	0.506635	-0.230156	0.522366
0uTLf59Qr_LSpGqfSI	ILMN_2840818	CMPK1	1.14624	0.014294	0.233456	1.03067	0.481308	0.871946	1.03788	0.511286	0.999869	-1.02324	0.593993	0.89866	0.252025	0.482398	-0.0595347	0.870228	0.319892	0.367554
9Xd4jj5FIp4MoLbLn8	ILMN_1240864	CMPK2	-1.00489	0.857992	0.978249	-1.03883	0.151097	0.652989	1.02024	0.578675	0.999869	-1.09929	0.00213523	0.112041	0.273895	0.443815	-0.207044	0.566011	-0.188904	0.601205
BRrtF4d4lFe07s.uOI	ILMN_1244409	CMTM4	1.04266	0.146358	0.626134	-1.02349	0.434328	0.85209	-1.00746	0.752054	0.999869	1.00923	0.740755	0.944361	-0.493256	0.147421	-0.575023	0.082034	-0.0402603	0.912073
TlbqJJYfw4edyt8HtY	ILMN_2759114	CMTM4	1.00751	0.730934	0.953454	1.01456	0.536766	0.89276	1.00475	0.803459	0.999869	-1.01973	0.368649	0.792625	0.128367	0.742058	-0.238124	0.507649	-0.120263	0.740697
Hevp.5Pc6KiOq8CHuk	ILMN_1226069	CMTM6	1.05508	0.214319	0.70488	-1.05372	0.295114	0.779608	-1.00451	0.925057	0.999869	-1.05445	0.113691	0.55751	0.113732	0.754405	-0.426423	0.252399	0.0933862	0.79749
BepNxJdf0S3nkihNXU	ILMN_2648409	CMTM7	-1.00901	0.67631	0.941001	-1.01175	0.524049	0.888048	-1.02718	0.254815	0.999869	1.00853	0.725883	0.938557	-0.682678	0.0295995	-0.329838	0.351984	-0.0950327	0.793983
HaRnn3XTZdTLjJdQi8	ILMN_1233809	CMTM7	-1.02261	0.254411	0.743409	-1.00241	0.915828	0.987212	-1.02892	0.352248	0.999869	1.04922	0.0843873	0.506355	0.123044	0.752478	-0.5628	0.0903061	0.00881141	0.980727
upLl9t_x90nlMuhk30	ILMN_1249046	CMTM8	-1.0421	0.480986	0.868653	-1.03487	0.437016	0.853435	-1.06581	0.390149	0.999869	1.06499	0.191938	0.653246	-0.416696	0.230942	-0.0789681	0.82833	-0.383662	0.273748
EKCpEH0EnqSXXb3_X0	ILMN_2801427	CMTM8	-1.11691	0.0168955	0.247244	-1.0151	0.749642	0.96069	-1.05571	0.567088	0.999869	1.00025	0.996138	0.999218	-0.257451	0.472692	0.187722	0.603526	-0.185236	0.608416
xXiHx6oQeHpTj6qyio	ILMN_1215733	CNDP2	1.01849	0.454843	0.857404	-1.02204	0.123972	0.613505	NA	NA	NA	-1.04567	0.0197643	0.293544	0.214166	0.552415	-0.264298	0.46057	NA	NA
fTndEKoF6RTURxGodI	ILMN_2794844	CNGB1	NA	NA	NA	NA	NA	NA	-1.01425	0.48994	0.999869	NA	NA	NA	NA	NA	NA	NA	0.097077	0.803783
Ee0goKOuQHZ.8X3Jv8	ILMN_1237640	CNIH	1.02045	0.799083	0.968902	-1.03891	0.272496	0.763709	-1.06677	0.0971553	0.999869	-1.04962	0.281975	0.737664	0.425888	0.219754	0.671855	0.0333554	-0.455038	0.218428
BeCeiCWr4JQnMcRHkQ	ILMN_2788629	CNIH4	1.00991	0.80975	0.971322	-1.05534	0.111586	0.590619	-1.0153	0.709103	0.999869	-1.05847	0.0392156	0.392774	-0.201249	0.577168	-0.0780659	0.830268	0.202912	0.573959
6hUdelvpLupHzPAhoA	ILMN_2747623	CNKSR3	-1.01282	0.519435	0.882943	NA	NA	NA	NA	NA	NA	NA	NA	NA	-0.181122	0.616539	NA	NA	NA	NA
9Qqv_6q.5dALPosRyk	ILMN_1226666	CNN2	1.03825	0.0718395	0.474282	-1.0057	0.782593	0.965611	NA	NA	NA	NA	NA	NA	0.178118	0.622495	-0.522752	0.121067	NA	NA
QX9d7la6u2e2B_Ojg4	ILMN_1226325	CNNM2	-1.00669	0.773103	0.964511	1.00873	0.775025	0.965033	1.01439	0.652899	0.999869	-1.01455	0.564646	0.890157	-0.512778	0.129622	-0.544604	0.103578	0.18982	0.599409
[truncated: 8,670 more rows]
